# Supplementary material for: Unlocking the secret life of blue mussels: Exploring connectivity in the Skagerrak through biophysical modeling and population genomics
Source: Evol Appl. 2024 May 20;17(5):e13704. doi: 10.1111/eva.13704 (PMC11104481; doi:10.1111/eva.13704)
Supplement: Supplementary file 1 — Data S1. [file EVA-17-e13704-s001.zip]

Archive with 6 entries (6 files):
- S1 site data.xlsx
- s1.dtd
- S2_Supplementary data_Skagerrak polygon.txt
- S3_AlignmentStats.xlsx
- S4 pcangsd SNPcov matrix.xlsx
- S5 Suppl Fig S5.pdf
