# Supplementary material for: Unlocking the secret life of blue mussels: Exploring connectivity in the Skagerrak through biophysical modeling and population genomics
Source: Evol Appl. 2024 May 20;17(5):e13704. doi: 10.1111/eva.13704 (PMC11104481; doi:10.1111/eva.13704)
Supplement: Supplementary file 1 — Data S1. [file EVA-17-e13704-s001.zip › S1 site data.xlsx]

## Sheet: Sheet1
Supplementary Table 1. Collection sites and sample size of mussels after bioinformatics processing. The site numbering is arranged from the inner part of the Baltic Sea, following the Scandinavian coast northward and westward up to the western Norwegian coast (see also Figure 1). Sites 1 and 31-38 are located outside of the Skagerrak area, and were used as reference sites for admixture filtering.
Site_ID	SITE_TYPE	Location	Latitude (°N)	Longitude (°E)	Total sample size	Sample size after admixture filtering	Archipelagic location
1	G	Ängsö	60.11	21.71	29	0	-
2	G/M	Fredrikshavn	57.47	10.56	25	0	outer
3	G/M	Öckerö	57.72	11.65	21	21	outer
4	G/M	Marstrand	57.89	11.63	21	21	outer
5	M	Stenungsund	58.08	11.8	-	-	inner
6	G/M	Stigfjorden	58.06	11.55	21	20	inner
7	G/M	Ljungskile	58.23	11.91	21	21	inner
8	M	Brattön	58.3	11.77	-	-	inner
9	M	Uddevalla	58.32	11.85	-	-	inner
10	M	Hjältön	58.25	11.6	-	-	inner
11	M	Skaftö	58.22	11.47	-	-	inner
12	M	Jonsborg	58.19	11.41	-	-	outer
13	M	Gullmar fjord S	58.26	11.4	-	-	outer
14	M	Gullmar fjord N	58.27	11.33	-	-	outer
15	M	Tån	58.3	11.33	-	-	outer
16	G/M	Gårvik	58.41	11.62	21	20	inner
17	M	Åbyfjorden	58.45	11.45	-	-	inner
18	G/M	Bovallstrand	58.49	11.3	20	15	outer
19	G/M	Grebbestad	58.7	11.22	20	16	outer
20	G/M	Svallhagen	58.87	11.16	21	20	outer
21	M	Tjärnö archipelago	58.89	11.16	-	-	inner
22	G/M	Koster	58.89	11.01	20	19	outer
23	M	Strömstad	58.95	11.17	-	-	inner
24	G	Hvaler	59.26	10.73	16	5	-
25	G/M	Inner Oslo fjord	59.78	10.71	24	13	inner
26	G/M	Færder	59.14	10.47	24	23	outer
27	G/M	Vrengen	59.16	10.38	23	20	outer
28	G/M	Grenland fjord	59.03	9.81	30	29	inner
29	G/M	Kragerø	58.91	9.47	24	20	inner
30	G/M	Tvedestrand	58.61	9.02	19	8	inner
31	G	Grimstad	58.28	8.51	18	8	-
32	G	Lillesand	58.16	8.25	23	3	-
33	G	Kristiansand	58.14	8.05	29	5	-
34	G	Søgne	58.06	7.76	24	11	-
35	G	Egersund	58.42	6.02	29	0	-
36	G	Stavanger	59.08	5.7	31	0	-
37	G	Bergen	60.39	5.12	9	0	-
38	G	Ålesund	62.48	5.97	17	0	-
