# Supplementary material for: Unlocking the secret life of blue mussels: Exploring connectivity in the Skagerrak through biophysical modeling and population genomics
Source: Evol Appl. 2024 May 20;17(5):e13704. doi: 10.1111/eva.13704 (PMC11104481; doi:10.1111/eva.13704)
Supplement: Supplementary file 1 — Data S1. [file EVA-17-e13704-s001.zip › S2_Supplementary data_Skagerrak polygon.txt]

11.96253620806334	57.34415947547875
11.87501200441316	57.42190668769701
11.94155993001103	57.50601019189583
11.92176521726929	57.60931893184927
11.84647633690423	57.69099649748707
11.72128315166412	57.69505137621251
11.71426581842759	57.72419693408512
11.82985270387842	57.77838977048267
11.78874597775733	57.79462327908176
11.72971091988364	57.78652487532052
11.67844555480342	57.85643346747308
11.76035503853644	57.90218774657587
11.83346759807139	58.01943261804548
11.91385712928056	58.18341644659338
11.95392482075375	58.21854437170449
11.84896440042608	58.32052260428331
11.70978068367939	58.43181236308476
11.59957154602584	58.44656810615773
11.47499996407979	58.46350681692459
11.36220722683607	58.48492923536542
11.29744120412218	58.58393025611379
11.26761673489487	58.71180459215707
11.25252326552059	58.85802032744274
11.12210679980342	58.98148412822917
11.23654186067532	59.09033927456738
10.99789821309816	59.16979716281261
10.83167346891019	59.30011823218352
10.79180111686454	59.50227618609987
11.03024222699138	59.79377779417747
11.14049951061241	59.90368163753833
10.49818411048772	59.88063094761569
10.50840370848222	59.52640278193017
10.44880252284406	59.41321218828284
10.38355330752791	59.23850453956909
10.03876084234928	59.08354989165336
9.704924355882081	59.08852823640239
9.357523107055641	58.9145458676151
8.918879420742897	58.61482219434382
8.445117682701353	58.30835809474919
8.2597889411484	58.2007395741805
8.082524861817436	58.1823319439912
7.748912710712029	58.09720356786879
7.330635958244964	58.03317018602238
8.589605054611507	57.14325584878181
9.421940186741708	57.19470819827207
9.939687803631713	57.60459606838451
10.63649608791196	57.7652989194911
10.4467361281297	57.57235236461925
10.50597139375061	57.33950946039294
10.54602604164453	57.22285107865695
10.88052909263156	57.25083589970308
10.93359143017222	57.33783215507986
11.20843584258303	57.31937310129535
11.96253620806334	57.34415947547875
