# Supplementary material for: Unlocking the secret life of blue mussels: Exploring connectivity in the Skagerrak through biophysical modeling and population genomics
Source: Evol Appl. 2024 May 20;17(5):e13704. doi: 10.1111/eva.13704 (PMC11104481; doi:10.1111/eva.13704)
Supplement: Supplementary file 1 — Data S1. [file EVA-17-e13704-s001.zip › S3_AlignmentStats.xlsx]

## Sheet: Sheet1
Sample	TotalReads	UnalignedReads	UniqueMappingReads	MultiMappingReads	UniqueMapRate	PropLociCoverage>5			n
Med19-DEN-001	3361068	1378796	762477	1219795	0.226856	0.83825		Removed by replicate/Relative control	18
Med19-DEN-002	3630553	1512131	825637	1292785	0.227414	0.875137		Removed by quality control	4
Med19-DEN-003	2901785	1195308	648379	1058098	0.223441	0.850739
Med19-DEN-004	1638482	642681	363366	632435	0.22177	0.771964
Med19-DEN-005	2350985	943265	532329	875391	0.226428	0.812915
Med19-DEN-006	4564526	2069471	956514	1538541	0.209554	0.870939
Med19-DEN-007	4415106	1872233	984314	1558559	0.222942	0.849746
Med19-DEN-008	5223010	2196047	1190878	1836085	0.228006	0.889925
Med19-DEN-009	5047292	2156919	1156982	1733391	0.229228	0.869438
Med19-DEN-010	5835098	2593145	1289955	1951998	0.221068	0.893605
Med19-DEN-011	3958067	1693468	901608	1362991	0.22779	0.894199
Med19-DEN-012	4128396	1728661	947919	1451816	0.22961	0.89058
Med19-DEN-013	5198869	2233632	1166205	1799032	0.224319	0.863386
Med19-DEN-014	13925734	6549283	3039200	4337251	0.218243	0.910593
Med19-DEN-015	4820079	2085789	1107421	1626869	0.229752	0.852794
Med19-DEN-016	4740093	2011905	1109085	1619103	0.23398	0.901504
Med19-DEN-017	4784471	2063899	1105062	1615510	0.230968	0.90356
Med19-DEN-017	6250100	2694409	1437649	2118042	0.23002	0.876052
Med19-DEN-019	4025482	1681368	930496	1413618	0.231151	0.896816
Med19-DEN-020	1583283	614444	348635	620204	0.220198	0.794192
Med19-DEN-021	6512333	2846506	1506391	2159436	0.231314	0.885516
Med19-DEN-022	4689345	1967621	1073887	1647837	0.229006	0.894737
Med19-DEN-023	5790903	2483284	1332840	1974779	0.230161	0.88236
Med19-DEN-024	5789267	2510192	1318853	1960222	0.22781	0.87414
Med19-DEN-025	9539647	4353284	2120650	3065713	0.222299	0.887552
Med19-FIN-031	5055119	2696073	795635	1563411	0.157392	0.58728
Med19-FIN-032	3344314	2036086	412233	895995	0.123264	0.640046
Med19-FIN-033	2884119	1679925	375692	828502	0.130262	0.591798
Med19-FIN-034	4656633	2497233	711934	1447466	0.152886	0.676714
Med19-FIN-035	3675948	2048879	526624	1100445	0.143262	0.649616
Med19-FIN-036	4359981	2493364	599585	1267032	0.13752	0.578009
Med19-FIN-037	4751771	2684873	677742	1389156	0.142629	0.636468
Med19-FIN-038	4185213	2680493	488525	1016195	0.116726	0.637975
Med19-FIN-039	3376973	2119027	392917	865029	0.116352	0.599826
Med19-FIN-040	2604657	1569245	323808	711604	0.124319	0.584916
Med19-FIN-041	2694674	1386232	411050	897392	0.152542	0.542857
Med19-FIN-042	3629939	2062462	505883	1061594	0.139364	0.558677
Med19-FIN-043	3724364	2040697	541987	1141680	0.145525	0.619562
Med19-FIN-044	4068054	2284752	565071	1218231	0.138904	0.625543
Med19-FIN-045	2676962	1435564	394989	846409	0.147551	0.740687
Med19-FIN-046	2926699	1546218	440328	940153	0.150452	0.704764
Med19-FIN-047	1934035	1019850	281424	632761	0.145511	0.639741
Med19-FIN-048	3765997	2019759	573997	1172241	0.152416	0.626295
Med19-FIN-049	3109816	1910140	372641	827035	0.119827	0.607614
Med19-FIN-050	3968059	2507340	454388	1006331	0.114511	0.612344
Med19-FIN-051	3519742	2196218	412194	911330	0.117109	0.560317
Med19-FIN-052	3666584	2145088	496122	1025374	0.135309	0.648934
Med19-FIN-053	3139649	1632554	503011	1004084	0.160212	0.722222
Med19-FIN-054	2659806	1424555	391893	843358	0.147339	0.719663
Med19-FIN-055	2132916	1129013	318602	685301	0.149374	0.633273
Med19-FIN-055	3346818	1733412	534831	1078575	0.159803	0.628639
Med19-FIN-057	3942903	2077797	619360	1245746	0.157082	0.665119
Med19-FIN-058	3067167	2238956	248252	579959	0.0809385	0.496253
Med19-FIN-059	4029630	2170030	617931	1241669	0.153347	0.606399
Med19-FIN-059	4431588	2359153	686610	1385825	0.154935	0.611008
Med19-NOR-001	1510305	569564	326307	614434	0.216054	0.739392
Med19-NOR-002	2702976	1060645	597304	1045027	0.22098	0.797947
Med19-NOR-003	1983313	804235	444021	735057	0.223878	0.722904
Med19-NOR-004	2441232	970608	539419	931205	0.220962	0.80594
Med19-NOR-005	1939227	752429	421289	765509	0.217246	0.787736
Med19-NOR-005	2031246	787871	448395	794980	0.220749	0.781264
Med19-NOR-007	2313967	912380	514947	886640	0.222539	0.838525
Med19-NOR-008	2237825	864999	486347	886479	0.21733	0.809897
Med19-NOR-009	2447194	948847	549600	948747	0.224584	0.779846
Med19-NOR-010	2498687	973087	565442	960158	0.226296	0.825361
Med19-NOR-011	3546291	1436475	808960	1300856	0.228114	0.858321
Med19-NOR-012	2243279	897156	499625	846498	0.222721	0.824779
Med19-NOR-013	2090792	814777	469654	806361	0.22463	0.852243
Med19-NOR-013R	3230344	1320489	739953	1169902	0.229063	0.855022
Med19-NOR-014	2208232	882313	500648	825271	0.226719	0.788291
Med19-NOR-015	3404981	1385156	776699	1243126	0.228107	0.853422
Med19-NOR-016	2173916	838001	480300	855615	0.220938	0.745561
Med19-NOR-017	2406744	937971	533140	935633	0.221519	0.767742
Med19-NOR-018	2305955	901758	527805	876392	0.228888	0.861041
Med19-NOR-019	2769482	1103551	629005	1036926	0.22712	0.831631
Med19-NOR-020	1978541	777191	448145	753205	0.226503	0.828792
Med19-NOR-021	2790997	1111817	629720	1049460	0.225625	0.846093
Med19-NOR-022	1950248	752057	441497	756694	0.22638	0.784115
Med19-NOR-023	2049425	784280	462017	803128	0.225437	0.815
Med19-NOR-024	2196212	889160	485103	821949	0.220882	0.792945
Med19-NOR-025	2309257	919567	522126	867564	0.226101	0.805522
Med19-NOR-026	2359157	938401	537673	883083	0.227909	0.840175
Med19-NOR-027	2377618	937079	539905	900634	0.227078	0.808402
Med19-NOR-028	2500436	1013698	565461	921277	0.226145	0.831256
Med19-NOR-029	2685378	1075037	611628	998713	0.227762	0.852734
Med19-NOR-030	1886945	724158	422967	739820	0.224154	0.788817
Med19-NOR-031	2834562	1156507	633841	1044214	0.223612	0.798647
Med19-NOR-032	3430273	1457557	740016	1232700	0.215731	0.774399
Med19-NOR-033	2008281	757484	456220	794577	0.227169	0.814857
Med19-NOR-034	2250947	1081378	388545	781024	0.172614	0.682139
Med19-NOR-035	2511909	990885	563444	957580	0.224309	0.775152
Med19-NOR-036	2878817	1291288	561787	1025742	0.195145	0.757185
Med19-NOR-037	1470615	559630	319260	591725	0.217093	0.715986
Med19-NOR-038	3880147	1562800	860033	1457314	0.22165	0.807087
Med19-NOR-038R	1479452	538002	342005	599445	0.23117	0.771957
Med19-NOR-038R	1778053	691674	387209	699170	0.217771	0.756719
Med19-NOR-040	2328129	930342	533953	863834	0.229349	0.848519
Med19-NOR-041	1977421	787334	453932	736155	0.229558	0.851553
Med19-NOR-042	2432306	981345	557425	893536	0.229176	0.801298
Med19-NOR-043	2866888	1138203	636632	1092053	0.222064	0.787179
Med19-NOR-044	2951389	1274554	604636	1072199	0.204865	0.769675
Med19-NOR-046	2896160	1428800	488508	978852	0.168674	0.683589
Med19-NOR-047	1829770	820060	324664	685046	0.177434	0.662051
Med19-NOR-048	3925465	1641532	907236	1376697	0.231116	0.868106
Med19-NOR-049	2607157	1055258	589226	962673	0.226003	0.814931
Med19-NOR-050	2605418	1034525	602568	968325	0.231275	0.835198
Med19-NOR-051	3212695	1404610	677599	1130486	0.210913	0.820251
Med19-NOR-052	3059869	1548214	459774	1051881	0.150259	0.533676
Med19-NOR-053	2869775	1350516	514852	1004407	0.179405	0.747428
Med19-NOR-054	2567842	1174724	479041	914077	0.186554	0.761081
Med19-NOR-055	2879125	1055437	708072	1115616	0.245933	0.785944
Med19-NOR-056	3399770	1297627	838767	1263376	0.246713	0.815368
Med19-NOR-060	3023733	1207026	687967	1128740	0.227522	0.866416
Med19-NOR-061	2800459	1117129	617656	1065674	0.220555	0.835578
Med19-NOR-062	2780451	1118367	617297	1044787	0.222013	0.826577
Med19-NOR-063	3268274	1308550	753844	1205880	0.230655	0.853357
Med19-NOR-068	2732330	1099439	615357	1017534	0.225213	0.86793
Med19-NOR-070	3204084	1452601	599679	1151804	0.187161	0.799226
Med19-NOR-071	3036309	1195804	684459	1156046	0.225425	0.739064
Med19-NOR-073	3140665	1246356	703480	1190829	0.223991	0.788738
Med19-NOR-074	2926082	1257193	628093	1040796	0.214653	0.828544
Med19-NOR-075	3787509	1548388	856571	1382550	0.226157	0.81118
Med19-NOR-076	3157531	1262141	700417	1194973	0.221824	0.809858
Med19-NOR-077	3188556	1453520	597461	1137575	0.187377	0.799429
Med19-NOR-078	3011621	1224177	666766	1120678	0.221398	0.861111
Med19-NOR-078R	2263201	914313	499345	849543	0.220637	0.821025
Med19-NOR-079	3773883	1571983	829934	1371966	0.219915	0.80673
Med19-NOR-081	3216028	1360919	708220	1146889	0.220216	0.88902
Med19-NOR-082	2469234	978809	544241	946184	0.220409	0.797109
Med19-NOR-085	3373520	1608959	575491	1189070	0.170591	0.724161
Med19-NOR-089	2956746	1231285	611685	1113776	0.206878	0.77536
Med19-NOR-091	2834701	1145918	626419	1062364	0.220982	0.845289
Med19-NOR-092	3481523	1547281	709909	1224333	0.203908	0.825056
Med19-NOR-093	2554131	1148631	502639	902861	0.196795	0.805827
Med19-NOR-094	2674112	1094889	567742	1011481	0.21231	0.741139
Med19-NOR-095	3065948	1446284	536190	1083474	0.174886	0.729609
Med19-NOR-098	3876202	1670126	797864	1408212	0.205837	0.795105
Med19-NOR-099	3741713	1712597	731108	1298008	0.195394	0.785272
Med19-NOR-100	3439740	1292991	856778	1289971	0.249082	0.79817
Med19-NOR-101	3285542	1399873	658890	1226779	0.200542	0.679613
Med19-NOR-102	3171689	1427216	590871	1153602	0.186295	0.814068
Med19-NOR-103	2094493	802487	448974	843032	0.214359	0.718989
Med19-NOR-104	2151958	985364	365707	800887	0.169942	0.681029
Med19-NOR-105	2517790	1213091	420339	884360	0.166948	0.759133
Med19-NOR-106	2713811	1146580	536339	1030892	0.197633	0.695652
Med19-NOR-107	2349912	934222	516744	898946	0.219899	0.776762
Med19-NOR-109	3094241	1331791	666518	1095932	0.215406	0.886566
Med19-NOR-110	3310090	1366033	749380	1194677	0.226393	0.872148
Med19-NOR-111	2632565	986787	649362	996416	0.246665	0.850847
Med19-NOR-112	3189438	1270487	703030	1215921	0.220424	0.785794
Med19-NOR-113	2722559	1095396	609132	1018031	0.223735	0.849718
Med19-NOR-114	2302686	898786	511621	892279	0.222184	0.811891
Med19-NOR-115	1845189	736642	410226	698321	0.222322	0.831279
Med19-NOR-116	2889281	1156288	647444	1085549	0.224085	0.822452
Med19-NOR-117	3188029	1288683	718362	1180984	0.225331	0.840941
Med19-NOR-118	2454722	974672	540719	939331	0.220277	0.79027
Med19-NOR-119	2729755	1086866	617011	1025878	0.226032	0.873339
Med19-NOR-120	3224384	1497770	650529	1076085	0.201753	0.870693
Med19-NOR-121	2602435	1034780	578069	989586	0.222126	0.817274
Med19-NOR-122	1246637	458785	273675	514177	0.219531	0.729847
Med19-NOR-123	3861170	1540677	930186	1390307	0.240908	0.870401
Med19-NOR-124	3640210	1472332	833005	1334873	0.228834	0.88949
Med19-NOR-125	2418797	943731	544899	930167	0.225277	0.846231
Med19-NOR-126	4807698	2024843	1087974	1694881	0.226298	0.850365
Med19-NOR-127	1195082	451572	257216	486294	0.215229	0.678487
Med19-NOR-128	3272598	1313358	722364	1236876	0.220731	0.840941
Med19-NOR-129	2778149	1121955	623626	1032568	0.224475	0.849612
Med19-NOR-130	3133738	1262454	697354	1173930	0.222531	0.820496
Med19-NOR-131	2541073	997549	539435	1004089	0.212286	0.777778
Med19-NOR-132	3704716	1514115	843863	1346738	0.227781	0.892252
Med19-NOR-133	2749801	1091725	630558	1027518	0.22931	0.862319
Med19-NOR-134	2870577	1147290	620227	1103060	0.216064	0.869251
Med19-NOR-134	2999844	1213398	670782	1115664	0.223606	0.805964
Med19-NOR-136	2861963	1159919	646494	1055550	0.225892	0.878909
Med19-NOR-137	2896247	1164456	650680	1081111	0.224663	0.8772
Med19-NOR-138	2303346	898066	502530	902750	0.218174	0.836007
Med19-NOR-139	2104935	841241	469390	794304	0.222995	0.818882
Med19-NOR-140	2251956	888364	505378	858214	0.224417	0.86242
Med19-NOR-141	2049418	801097	450065	798256	0.219606	0.781387
Med19-NOR-142	2273043	927604	489089	856350	0.215169	0.701923
Med19-NOR-143	2948880	1168882	657175	1122823	0.222856	0.744409
Med19-NOR-144	1724199	653696	371942	698561	0.215719	0.725676
Med19-NOR-146	2267818	891060	502070	874688	0.221389	0.75
Med19-NOR-147	2134319	834671	461125	838523	0.216053	0.704461
Med19-NOR-148	2019655	781866	456208	781581	0.225884	0.756566
Med19-NOR-149	1835697	718999	400044	716654	0.217925	0.710389
Med19-NOR-150	1506448	545850	348989	611609	0.231663	0.66237
Med19-NOR-151	2681898	1077547	598800	1005551	0.223275	0.786278
Med19-NOR-152	1256451	488525	269188	498738	0.214245	0.681419
Med19-NOR-153	1659645	647585	362219	649841	0.218251	0.710168
Med19-NOR-154	1500090	593772	309981	596337	0.206642	0.69522
Med19-NOR-155	1209565	459749	256138	493678	0.21176	0.607269
Med19-NOR-156	2001156	778618	448367	774171	0.224054	0.756926
Med19-NOR-157	1638271	630789	359831	647651	0.219641	0.723205
Med19-NOR-158	1045180	393267	225496	426417	0.215748	0.61219
Med19-NOR-159	2853155	1105024	622937	1125194	0.218333	0.793317
Med19-NOR-160	1501411	577605	335123	588683	0.223205	0.721793
Med19-NOR-161	1627760	613138	344957	669665	0.211921	0.746119
Med19-NOR-163	1946603	743577	434170	768856	0.22304	0.751444
Med19-NOR-164	3507861	1426284	767266	1314311	0.218728	0.839109
Med19-NOR-165	2144890	866358	463186	815346	0.215949	0.762898
Med19-NOR-166	2179887	852288	487568	840031	0.223667	0.767159
Med19-NOR-167	2044418	804233	455259	784926	0.222684	0.769845
Med19-NOR-168	1325007	507814	288393	528800	0.217654	0.63082
Med19-NOR-169	1923925	769354	421166	733405	0.21891	0.756698
Med19-NOR-172	2371256	917710	537945	915601	0.226861	0.768022
Med19-NOR-174	2211208	896771	493425	821012	0.223147	0.723224
Med19-NOR-176R	2697960	1139822	598852	959286	0.221965	0.875678
Med19-NOR-177	1734877	699706	388371	646800	0.223861	0.742124
Med19-NOR-178	1592385	621487	357908	612990	0.224762	0.752132
Med19-NOR-179	1010970	390725	222135	398110	0.219725	0.618932
Med19-NOR-180	2068766	850487	464396	753883	0.22448	0.726785
Med19-NOR-182	3234167	1450359	642655	1141153	0.198708	0.737155
Med19-NOR-187	1367105	533591	303836	529678	0.222248	0.726419
Med19-NOR-188	2677940	1064618	593795	1019527	0.221736	0.821199
Med19-NOR-189	2466442	991334	556423	918685	0.225597	0.788595
Med19-NOR-190	2769240	1072637	617162	1079441	0.222863	0.799887
Med19-NOR-191	1369954	520161	293554	556239	0.21428	0.616402
Med19-NOR-192	2097067	804542	453845	838680	0.216419	0.746513
Med19-NOR-193	2208368	857513	479950	870905	0.217332	0.788053
Med19-NOR-199	2954707	1219412	636648	1098647	0.215469	0.801873
Med19-NOR-200R	2541519	1003582	560319	977618	0.220466	0.803691
Med19-NOR-201	3070341	1253828	699185	1117328	0.227722	0.869885
Med19-NOR-202	3359671	1356632	777646	1225393	0.231465	0.897321
Med19-NOR-203	2829782	1139351	642557	1047874	0.227069	0.872445
Med19-NOR-204	2233371	872389	494867	866115	0.221579	0.821636
Med19-NOR-205	5118711	2150868	1185566	1782277	0.231614	0.879292
Med19-NOR-206	2229871	895881	500078	833912	0.224263	0.864292
Med19-NOR-207	3474399	1434277	797130	1242992	0.22943	0.85818
Med19-NOR-208	3349322	1388966	762385	1197971	0.227624	0.890295
Med19-NOR-209	3438392	1421585	795287	1221520	0.231296	0.91242
Med19-NOR-210	2397521	967362	546872	883287	0.228099	0.887914
Med19-NOR-211	1950822	774853	442723	733246	0.226942	0.855703
Med19-NOR-212	2683635	1092757	610274	980604	0.227406	0.855923
Med19-NOR-213	2999935	1219554	696100	1084281	0.232038	0.905399
Med19-NOR-214	2883765	1173825	669410	1040530	0.232131	0.898926
Med19-NOR-215	3617190	1497484	837074	1282632	0.231416	0.913129
Med19-NOR-215R	4432813	1862774	1000947	1569092	0.225804	0.82187
Med19-NOR-216	2244278	900893	516743	826642	0.230249	0.889174
Med19-NOR-217	2688954	1120777	615545	952632	0.228916	0.84388
Med19-NOR-218	2027818	801827	459100	766891	0.226401	0.831195
Med19-NOR-219	2775387	1122881	633527	1018979	0.228266	0.905974
Med19-NOR-220	2644277	1083761	601110	959406	0.227325	0.892942
Med19-NOR-221	5598906	2371295	1328370	1899241	0.237255	0.878035
Med19-NOR-222	2999149	1198422	669811	1130916	0.223334	0.840393
Med19-NOR-223	2669659	1079545	607445	982669	0.227537	0.916382
Med19-NOR-224	2319846	926472	530114	863260	0.228513	0.871128
Med19-NOR-225	2210352	889127	499641	821584	0.226046	0.87145
Med19-NOR-226	1960948	793133	444880	722935	0.22687	0.823152
Med19-NOR-227	1997470	801455	458033	737982	0.229307	0.843243
Med19-NOR-228	3144432	1269317	718163	1156952	0.228392	0.8222
Med19-NOR-229	2501068	998516	574213	928339	0.229587	0.868284
Med19-NOR-230	3652036	1527805	847763	1276468	0.232134	0.944633
Med19-NOR-231	2925981	1199593	672276	1054112	0.229761	0.89083
Med19-NOR-232	3455862	1415171	799046	1241645	0.231215	0.937778
Med19-NOR-233	2209488	884238	498519	826731	0.225626	0.856366
Med19-NOR-233	2013135	808220	451007	753908	0.224032	0.869344
Med19-NOR-235	2355885	955621	532286	867978	0.225939	0.904797
Med19-NOR-236	2753737	1090287	618019	1045431	0.224429	0.788578
Med19-NOR-237	2473388	1007119	563756	902513	0.227929	0.902882
Med19-NOR-238	2399214	979762	550178	869274	0.229316	0.881828
Med19-NOR-239	3392417	1407384	792106	1192927	0.233493	0.888889
Med19-NOR-240	3117875	1306151	699718	1112006	0.224421	0.903996
Med19-NOR-241	1410274	552902	316463	540909	0.224398	0.873408
Med19-NOR-241	2593208	1061606	594659	936943	0.229314	0.788367
Med19-NOR-243	1088840	417020	243149	428671	0.22331	0.732394
Med19-NOR-244	2592055	1033219	596563	962273	0.230151	0.895129
Med19-NOR-245	1189515	454599	260421	474495	0.21893	0.729416
Med19-NOR-246	4938026	2095517	1149963	1692546	0.232879	0.889479
Med19-NOR-247	2713047	1098796	626707	987544	0.230997	0.891892
Med19-NOR-248	2816113	1141755	646249	1028109	0.229483	0.918797
Med19-NOR-249	2669546	1094189	610233	965124	0.228591	0.91059
Med19-NOR-250	2845053	1179172	657612	1008269	0.231142	0.910759
Med19-NOR-251	2262766	916773	508247	837746	0.224613	0.886957
Med19-NOR-252	2834862	1160226	633528	1041108	0.223478	0.863391
Med19-NOR-253	3367379	1378757	780021	1208601	0.23164	0.929064
Med19-NOR-254	3094135	1264850	706761	1122524	0.22842	0.912432
Med19-NOR-255	3183378	1310450	727952	1144976	0.228673	0.886587
Med19-NOR-256	2905659	1186725	668986	1049948	0.230236	0.898812
Med19-NOR-257	2684223	1085222	623601	975400	0.232321	0.902463
Med19-NOR-258	3186598	1251079	777787	1157732	0.244081	0.938816
Med19-NOR-259	2329558	935143	532075	862340	0.228402	0.922418
Med19-NOR-259	2851691	1166808	657361	1027522	0.230516	0.883467
Med19-NOR-261	9696098	4354283	2278789	3063026	0.235021	0.884
Med19-NOR-262	3481520	1427355	813077	1241088	0.233541	0.919842
Med19-NOR-263	3076689	1282053	696843	1097793	0.226491	0.913413
Med19-NOR-264	5228210	2207850	1235538	1784822	0.236321	0.903237
Med19-NOR-265	3074639	1268027	701677	1104935	0.228214	0.867183
Med19-NOR-266	2695431	1098422	615271	981738	0.228264	0.915892
Med19-NOR-266R	2830563	1164855	634768	1030940	0.224255	0.867596
Med19-NOR-267	2936416	1200831	674311	1061274	0.229637	0.880845
Med19-NOR-268	2444411	995976	551257	897178	0.225517	0.877121
Med19-NOR-269	2602967	1065504	583871	953592	0.22431	0.847844
Med19-NOR-270	2854573	1176207	648735	1029631	0.227262	0.904466
Med19-NOR-271	2797733	1148165	634021	1015547	0.22662	0.885553
Med19-NOR-272	3162414	1265011	704164	1193239	0.222667	0.793287
Med19-NOR-273	3386566	1399927	780832	1205807	0.230567	0.938175
Med19-NOR-274	2408123	950077	526825	931221	0.21877	0.802821
Med19-NOR-275	2287810	916251	521320	850239	0.227869	0.884709
Med19-NOR-276	2737340	1102435	631314	1003591	0.23063	0.841266
Med19-NOR-277	2976105	1226224	682277	1067604	0.229252	0.917129
Med19-NOR-278	7348640	3183364	1712170	2453106	0.232991	0.91225
Med19-NOR-279	8439092	3665858	1979287	2793947	0.234538	0.891596
Med19-NOR-280	2885250	1148793	648003	1088454	0.224592	0.806163
Med19-NOR-281	2647113	1057005	596962	993146	0.225514	0.869996
Med19-NOR-282	2664521	1062799	609461	992261	0.228732	0.865801
Med19-NOR-283	3601118	1453088	827282	1320748	0.229729	0.86361
Med19-NOR-284	3367121	1371884	764656	1230581	0.227095	0.886957
Med19-NOR-285	3049613	1238161	701956	1109496	0.230179	0.913405
Med19-NOR-286	3147246	1283765	727727	1135754	0.231227	0.931411
Med19-NOR-287	3089130	1242365	722365	1124400	0.233841	0.903509
Med19-NOR-288	2988569	1210647	692446	1085476	0.231698	0.921043
Med19-NOR-289	2993837	1221448	691866	1080523	0.231097	0.917481
Med19-NOR-290	1435684	491750	280112	663822	0.195107	0.634818
Med19-NOR-291	3107429	1279571	711579	1116279	0.228993	0.92942
Med19-NOR-292	2363412	950512	536865	876035	0.227157	0.854981
Med19-NOR-293	2989820	1228555	681026	1080239	0.227782	0.918858
Med19-NOR-294	2785633	1125101	647038	1013494	0.232277	0.889635
Med19-NOR-295	3369728	1393527	781131	1195070	0.231808	0.934891
Med19-NOR-296	2786724	1120454	639967	1026303	0.229649	0.911563
Med19-NOR-297	2827231	1161320	649833	1016078	0.229848	0.916636
Med19-NOR-298	2799521	1133661	642828	1023032	0.229621	0.902463
Med19-NOR-298	2816808	1144911	650594	1021303	0.230969	0.903784
Med19-NOR-300	2085343	838067	477933	769343	0.229187	0.87392
Med19-NOR-301	2419980	1046686	514890	858404	0.212766	0.860193
Med19-NOR-301	2486960	1012706	567059	907195	0.228013	0.890845
Med19-NOR-303	2945169	1179276	665084	1100809	0.225822	0.836481
Med19-NOR-304	2860929	1233548	605766	1021615	0.211738	0.830546
Med19-NOR-305	2552314	1027591	572019	952704	0.224118	0.785739
Med19-NOR-306	3029993	1253819	668299	1107875	0.220561	0.846154
Med19-NOR-307	2579012	1028776	576625	973611	0.223584	0.820225
Med19-NOR-308	2665454	1097690	588779	978985	0.220893	0.864769
Med19-NOR-309	2683534	1080592	608855	994087	0.226886	0.869544
Med19-NOR-310	2916356	1198048	657862	1060446	0.225577	0.872906
Med19-NOR-311	2248526	949948	485042	813536	0.215716	0.80874
Med19-NOR-312	1448405	555471	317464	575470	0.219182	0.745438
Med19-NOR-313	2925253	1178842	662085	1084326	0.226334	0.830898
Med19-NOR-314	2730483	1106438	621473	1002572	0.227606	0.857635
Med19-NOR-315	2899107	1190194	649507	1059406	0.224037	0.852065
Med19-NOR-316	2397713	970957	539330	887426	0.224935	0.842112
Med19-NOR-317	2799773	1156180	635447	1008146	0.226964	0.872985
Med19-NOR-318	2330107	942624	533158	854325	0.228813	0.825123
Med19-NOR-319	2643129	1062932	586044	994153	0.221724	0.843669
Med19-NOR-320	2514490	990274	560498	963718	0.222907	0.8
Med19-NOR-321	3298720	1341365	751154	1206201	0.227711	0.842151
Med19-NOR-322	3024456	1264977	675606	1083873	0.223381	0.792559
Med19-NOR-323	3612986	1587559	769067	1256360	0.212862	0.827814
Med19-NOR-325	3343883	1383069	751805	1209009	0.22483	0.813269
Med19-NOR-326	2413020	985465	547271	880284	0.226799	0.833574
Med19-NOR-327	2539770	1618639	339076	582055	0.133507	0.743561
Med19-NOR-328	2297217	929665	512484	855068	0.223089	0.818042
Med19-NOR-329	2009309	792876	453662	762771	0.22578	0.788849
Med19-NOR-330	3157118	1281374	720643	1155101	0.22826	0.82969
Med19-NOR-333	2372259	945212	524107	902940	0.220932	0.793667
Med19-NOR-333R	1733827	667768	373774	692285	0.215577	0.71156
Med19-NOR-334	2898509	1173854	638701	1085954	0.220355	0.858609
Med19-NOR-338	2005078	784292	422610	798176	0.21077	0.772542
Med19-NOR-339	1180163	446659	257224	476280	0.217956	0.730791
Med19-NOR-340	340	99	59	182	0.173529	0
Med19-NOR-341	1055369	394673	225801	434895	0.213955	0.622401
Med19-NOR-344	2308123	908955	524804	874364	0.227373	0.810515
Med19-NOR-344	2461383	989205	531748	940430	0.216036	0.817309
Med19-NOR-346	1858592	709319	405942	743331	0.218414	0.819243
Med19-NOR-347	1011016	381016	219159	410841	0.216771	0.661905
Med19-NOR-348	1690654	658732	373084	658838	0.220674	0.810095
Med19-NOR-348	2780454	1100188	613640	1066626	0.220698	0.806415
Med19-NOR-351	3219834	1325788	713188	1180858	0.221498	0.827192
Med19-NOR-352	2871052	1164813	640683	1065556	0.223153	0.833574
Med19-NOR-355	2972136	1208135	682280	1081721	0.229559	0.867
Med19-NOR-356	4039829	1680662	924797	1434370	0.22892	0.851404
Med19-NOR-357	2741989	1112602	630341	999046	0.229885	0.848633
Med19-NOR-358	4365616	1829272	973169	1563175	0.222917	0.813108
Med19-NOR-359	3446366	1467984	745652	1232730	0.216359	0.84306
Med19-NOR-360	2814031	1092890	643862	1077279	0.228804	0.820021
Med19-NOR-361	2969937	1198726	663416	1107795	0.223377	0.846659
Med19-NOR-362	3187333	1298886	734963	1153484	0.230589	0.856423
Med19-NOR-363	6446734	2793704	1450659	2202371	0.225022	0.850135
Med19-NOR-364	3367506	1380331	754195	1232980	0.223962	0.856165
Med19-NOR-365	2894409	1179532	638912	1075965	0.22074	0.785332
Med19-NOR-369	2778518	1127521	596205	1054792	0.214577	0.828212
Med19-NOR-370	2790158	1136207	617726	1036225	0.221395	0.832474
Med19-NOR-371	2904154	1184051	642364	1077739	0.221188	0.822565
Med19-NOR-371	2722395	1076616	596303	1049476	0.219036	0.788945
Med19-NOR-374	3219148	1274152	714728	1230268	0.222024	0.806604
Med19-NOR-376	2569512	1003446	564624	1001442	0.21974	0.80069
Med19-NOR-377	1988043	730852	442579	814612	0.22262	0.78527
Med19-NOR-378	3153733	1276689	702773	1174271	0.222838	0.837743
Med19-NOR-379	3018445	1297793	628191	1092461	0.208117	0.845794
Med19-NOR-380	2225680	878749	482075	864856	0.216597	0.795266
Med19-NOR-381	4019546	1367654	1117205	1534687	0.277943	0.844636
Med19-NOR-382	2880507	1154363	633173	1092971	0.219813	0.769231
Med19-NOR-383	2372072	928488	520825	922759	0.219565	0.744212
Med19-NOR-384	2657945	909159	684064	1064722	0.257366	0.845584
Med19-NOR-385	2983258	1182154	664267	1136837	0.222665	0.813917
Med19-NOR-386	2495571	994576	550672	950323	0.22066	0.83666
Med19-NOR-387	2777609	1118721	619026	1039862	0.222863	0.821854
Med19-NOR-388	2914188	1175793	642131	1096264	0.220346	0.826599
Med19-NOR-389	3486519	1437408	753240	1295871	0.216044	0.815137
Med19-NOR-390	2805014	1120736	608165	1076113	0.216814	0.794383
Med19-NOR-391	2441002	961256	528786	950960	0.216627	0.743458
Med19-NOR-392	2530253	1014030	547552	968671	0.216402	0.821805
Med19-NOR-393	2600089	1021196	578346	1000547	0.222433	0.807569
Med19-NOR-394	2488961	1012337	524046	952578	0.210548	0.78856
Med19-NOR-395	2387579	942813	528874	915892	0.221511	0.782368
Med19-NOR-396	2990795	1202404	668001	1120390	0.223352	0.798963
Med19-NOR-397	2637983	1041214	584879	1011890	0.221714	0.816862
Med19-NOR-398	2571554	1036864	575768	958922	0.223899	0.808934
Med19-NOR-399	2931590	1209485	630550	1091555	0.215088	0.814031
Med19-NOR-400	2498354	988480	551752	958122	0.220846	0.812018
Med19-NOR-401	2691442	1084686	589929	1016827	0.219187	0.760501
Med19-SWE-001	2542990	1040093	583747	919150	0.229551	0.826188
Med19-SWE-002	3141557	1298947	736503	1106107	0.234439	0.844031
Med19-SWE-003	2358312	952023	542299	863990	0.229952	0.778715
Med19-SWE-004	2863309	1165366	667270	1030673	0.233042	0.855416
Med19-SWE-005	2717889	1095478	627326	995085	0.230814	0.859339
Med19-SWE-008	2758340	1179001	620522	958817	0.224962	0.805437
Med19-SWE-010	3078722	1264150	723891	1090681	0.235127	0.844051
Med19-SWE-011	3242854	1346615	753142	1143097	0.232247	0.866651
Med19-SWE-013	3219511	1334511	732996	1152004	0.227673	0.816871
Med19-SWE-014	3834993	1609482	879875	1345636	0.229433	0.790593
Med19-SWE-015	3172237	1312057	728492	1131688	0.229646	0.841643
Med19-SWE-016	3972144	1674931	917769	1379444	0.231051	0.862034
Med19-SWE-018	3076838	1253280	707462	1116096	0.229932	0.832422
Med19-SWE-019	4039240	1723504	925614	1390122	0.229155	0.818767
Med19-SWE-020	2534073	1034849	585999	913225	0.231248	0.875486
Med19-SWE-021	3512913	1460408	813312	1239193	0.231521	0.822894
Med19-SWE-022	3292787	1353758	766338	1172691	0.232732	0.87234
Med19-SWE-023	3749333	1559478	878057	1311798	0.23419	0.899032
Med19-SWE-024	2652668	1077540	618999	956129	0.23335	0.847849
Med19-SWE-025	3292873	1380293	773264	1139316	0.23483	0.8375
Med19-SWE-026	3725693	1543254	870515	1311924	0.233652	0.815863
Med19-SWE-029	3474596	1449633	798892	1226071	0.229924	0.854436
Med19-SWE-030	2052112	716734	553441	781937	0.269693	0.844444
Med19-SWE-031	3307386	1368632	756992	1181762	0.228879	0.840277
Med19-SWE-032	3540318	1492174	822088	1226056	0.232207	0.868498
Med19-SWE-033	727037	295236	144942	286859	0.19936	0.451414
Med19-SWE-035	3259011	1359557	744979	1154475	0.228591	0.876778
Med19-SWE-038	3183978	1294893	744727	1144358	0.233898	0.895765
Med19-SWE-039	3093363	1247411	732419	1113533	0.236771	0.830705
Med19-SWE-040	2887015	1189765	664337	1032913	0.230112	0.877756
Med19-SWE-041	2492325	892266	654372	945687	0.262555	0.8
Med19-SWE-042	2206019	897196	504831	803992	0.228843	0.81886
Med19-SWE-043	1369229	595637	267806	505786	0.195589	0.708089
Med19-SWE-045	2945709	1215368	674122	1056219	0.228849	0.866691
Med19-SWE-046	1736010	725910	370934	639166	0.21367	0.773631
Med19-SWE-047	1857440	731791	424346	701303	0.228457	0.782024
Med19-SWE-050	3819826	1623254	872803	1323769	0.228493	0.874365
Med19-SWE-051	3993795	1669084	932894	1391817	0.233586	0.857966
Med19-SWE-052	3347495	1414649	764022	1168824	0.228237	0.813543
Med19-SWE-053	2046166	724739	534828	786599	0.261381	0.824134
Med19-SWE-054	3068660	1290010	707707	1070943	0.230624	0.846908
Med19-SWE-055	2578095	1039030	587607	951458	0.227923	0.808421
Med19-SWE-087	4117438	1741239	949257	1426942	0.230546	0.810025
Med19-SWE-089	2898534	1172592	664980	1060962	0.229419	0.795701
Med19-SWE-090	2647084	1090649	602747	953688	0.227702	0.747428
Med19-SWE-092	3740395	1540629	867168	1332598	0.231839	0.791184
Med19-SWE-093	3449543	1424714	797620	1227209	0.231225	0.86352
Med19-SWE-094	3012598	1163724	752071	1096803	0.249642	0.851577
Med19-SWE-095	3437808	1452143	773638	1212027	0.225038	0.832043
Med19-SWE-096	4564651	1908870	1071512	1584269	0.234741	0.86499
Med19-SWE-097	3626462	1491383	856689	1278390	0.236233	0.81858
Med19-SWE-098	2689979	1125922	602521	961536	0.223987	0.838429
Med19-SWE-099	3993999	1672617	931842	1389540	0.233311	0.817519
Med19-SWE-100	5131574	2199904	1195314	1736356	0.232933	0.85219
Med19-SWE-102	3183514	1309371	745923	1128220	0.234308	0.849075
Med19-SWE-103	3246534	1326365	766635	1153534	0.23614	0.876517
Med19-SWE-104	3893225	1656629	905481	1331115	0.232579	0.864493
Med19-SWE-106	3824305	1589181	897562	1337562	0.234699	0.835099
Med19-SWE-107	4074240	1710505	945911	1417824	0.232169	0.833747
Med19-SWE-108	4606021	1931852	1063826	1610343	0.230964	0.847899
Med19-SWE-110	4782649	2011432	1125866	1645351	0.235406	0.866879
Med19-SWE-112	4037186	1682953	947255	1406978	0.234632	0.849258
Med19-SWE-113	3134917	1280652	732270	1121995	0.233585	0.877364
Med19-SWE-197	4823514	2090217	1083932	1649365	0.224718	0.861324
Med19-SWE-198	4135662	1737982	955141	1442539	0.230952	0.861351
Med19-SWE-199	2618756	1061842	601383	955531	0.229645	0.852687
Med19-SWE-201	3528142	1459707	822722	1245713	0.233188	0.834316
Med19-SWE-203	6259419	2643477	1506475	2109467	0.240673	0.849795
Med19-SWE-204	3340885	1384623	768366	1187896	0.229989	0.862934
Med19-SWE-205	3863626	1605627	906619	1351380	0.234655	0.892235
Med19-SWE-207	2241504	900647	521239	819618	0.23254	0.820103
Med19-SWE-208	2919889	1194785	680801	1044303	0.23316	0.84127
Med19-SWE-209	2995921	1224861	671505	1099555	0.22414	0.74846
Med19-SWE-210	3941424	1648492	911391	1381541	0.231234	0.839518
Med19-SWE-212	3671168	1517125	855405	1298638	0.233006	0.823185
Med19-SWE-213	3381956	1402734	785131	1194091	0.232153	0.842099
Med19-SWE-214	2410460	905064	607867	897529	0.252179	0.828537
Med19-SWE-215	3385758	1409743	780524	1195491	0.230532	0.842407
Med19-SWE-216	3738655	1546727	879518	1312410	0.23525	0.871932
Med19-SWE-217	2788604	1142557	636176	1009871	0.228134	0.869657
Med19-SWE-218	3808677	1598109	876331	1334237	0.230088	0.818644
Med19-SWE-219	3928210	1646877	910361	1370972	0.23175	0.859732
Med19-SWE-223	3070088	1270704	708308	1091076	0.230713	0.861874
Med19-SWE-224	2852475	1164695	656722	1031058	0.230229	0.871884
Med19-SWE-263	3298055	1329457	798813	1169785	0.242207	0.865147
Med19-SWE-264	2383601	978373	555563	849665	0.233077	0.845401
Med19-SWE-265	3811685	1588677	890335	1332673	0.23358	0.814376
Med19-SWE-267	3905187	1621355	912294	1371538	0.233611	0.858786
Med19-SWE-268	3591959	1500670	821718	1269571	0.228766	0.849537
Med19-SWE-269	2462515	988244	586523	887748	0.23818	0.815082
Med19-SWE-272	4043575	1706354	951645	1385576	0.235347	0.832785
Med19-SWE-273	4757857	2015074	1106587	1636196	0.232581	0.848848
Med19-SWE-274	3427686	1399767	799797	1228122	0.233334	0.82759
Med19-SWE-275	2878292	1176267	655995	1046030	0.227911	0.88722
Med19-SWE-276	3000058	1235583	692115	1072360	0.230701	0.846807
Med19-SWE-277	3389908	1405979	787229	1196700	0.232227	0.862955
Med19-SWE-279	4007792	1705602	940602	1361588	0.234693	0.81309
Med19-SWE-280	2966209	1231143	698991	1036075	0.235651	0.867422
Med19-SWE-282	3656142	1535768	854836	1265538	0.233808	0.856868
Med19-SWE-283	2744046	1142392	648668	952986	0.236391	0.832905
Med19-SWE-284	2806627	1182235	655490	968902	0.233551	0.8203
Med19-SWE-285	3045389	1256493	711213	1077683	0.233538	0.804832
Med19-SWE-286	2788201	1164009	629675	994517	0.225836	0.801164
Med19-SWE-287	2830424	1185777	629070	1015577	0.222253	0.886699
Med19-SWE-288	4647391	1999437	1083268	1564686	0.233092	0.808871
Med19-SWE-290	2749542	1117325	644049	988168	0.234239	0.860753
Med19-SWE-291	4091048	1742416	954882	1393750	0.233408	0.889005
Med19-SWE-292	2986526	1222629	685631	1078266	0.229575	0.832908
Med19-SWE-293	3402660	1422470	793335	1186855	0.233151	0.845267
Med19-SWE-294	3094258	1285261	714587	1094410	0.23094	0.828833
Med19-SWE-295	2247377	859179	570284	817914	0.253755	0.819819
Med19-SWE-296	621073	228695	138853	253525	0.22357	0.42867
Med19-SWE-297	1662609	670814	384097	607698	0.231021	0.761782
Med19-SWE-298	1989257	773284	491780	724193	0.247218	0.780241
Med19-SWE-299	2762647	1172375	625012	965260	0.226237	0.844298
Med19-SWE-300	2780841	1125086	666108	989647	0.239535	0.873083
Med19-SWE-302	3202867	1255618	812820	1134429	0.253779	0.881981
Med19-SWE-304	3051186	1245034	727582	1078570	0.238459	0.858128
Med19-SWE-305	2238423	918322	517417	802684	0.231152	0.830641
Med19-SWE-306	1470328	598691	333811	537826	0.227032	0.769027
Med19-SWE-310	1202965	407740	316076	479149	0.262747	0.694459
Med19-SWE-311	2615366	1078061	607552	929753	0.232301	0.8325
Med19-SWE-312	2438514	1010407	565658	862449	0.231968	0.863619
Med19-SWE-314	3751774	1600446	868481	1282847	0.231485	0.902709
Med19-SWE-315	3467887	1482508	799278	1186101	0.23048	0.876466
Med19-SWE-316	2971191	1241349	683666	1046176	0.230098	0.797294
Med19-SWE-318	1455426	582858	327453	545115	0.224988	0.743935
Med19-SWE-319	598110	227198	130646	240266	0.218431	0.380678
Med19-SWE-320	1636978	662445	371587	602946	0.226996	0.794774
Med19-SWE-321	1394489	562288	305562	526639	0.219121	0.740442
Med19-SWE-322	2726161	1132034	630635	963492	0.231327	0.844335
Med19-SWE-323	3602337	1517360	848263	1236714	0.235476	0.853733
Med19-SWE-325	1946333	675719	522866	747748	0.268642	0.777273
Med19-SWE-326	3480788	1462042	808195	1210551	0.232187	0.854906
Med19-SWE-327	1756588	708603	397373	650612	0.226219	0.792035
Med19-SWE-328	1952704	814379	445002	693323	0.22789	0.764571
Med19-SWE-329	3514693	1469635	809936	1235122	0.230443	0.855872
Med19-SWE-332	2819607	1168350	641347	1009910	0.22746	0.85253
Med19-SWE-334	3666508	1511813	856479	1298216	0.233595	0.895479
Med19-SWE-338	3449361	1447204	801592	1200565	0.232389	0.776004
Med19-SWE-339	2418355	981172	552104	885079	0.228297	0.775667
Med19-SWE-340	2677370	1100608	607414	969348	0.22687	0.770277
Med19-SWE-341	3649193	1534306	843386	1271501	0.231116	0.860481
Med19-SWE-342	5227591	2297237	1203950	1726404	0.230307	0.82899
Med19-SWE-343	3730263	1556137	861061	1313065	0.230831	0.84592
Med19-SWE-344	2828596	1167505	656142	1004949	0.231967	0.838775
Med19-SWE-345	2898498	1199895	669971	1028632	0.231144	0.879981
Med19-SWE-346	3243393	1361285	729580	1152528	0.224943	0.78113
Med19-SWE-346-2	2099067	851586	467379	780102	0.22266	0.759237
Med19-SWE-347	3198781	1324728	731141	1142912	0.228569	0.867188
Med19-SWE-348	2565906	1051840	582204	931862	0.2269	0.82217
Med19-SWE-349	3356682	1398529	780426	1177727	0.232499	0.839616
Med19-SWE-350	3858415	1637819	885878	1334718	0.229596	0.848545
Med19-SWE-351	2458530	992872	560607	905051	0.228025	0.811976
Med19-SWE-352	3726790	1552524	862355	1311911	0.231394	0.839083
Med19-SWE-353	3211164	1331166	737629	1142369	0.229708	0.82988
Med19-SWE-356	2787579	1153201	633443	1000935	0.227238	0.84564
Med19-SWE-357	3123283	1290593	719967	1112723	0.230516	0.860564
Med19-SWE-358	2755323	1132689	626700	995934	0.227451	0.793334
Med19-SWE-359	3007145	1244829	682848	1079468	0.227075	0.86602
Med19-SWE-360	3258038	1343755	749293	1164990	0.229983	0.904409
Med19-SWE-362	2391695	985184	544066	862445	0.227481	0.835746
Med19-SWE-363	3087812	1281882	697024	1108906	0.225734	0.8159
Med19-SWE-364	3474450	1458990	796629	1218831	0.229282	0.836028
Med19-SWE-365	2518241	1026693	571512	920036	0.226949	0.779768
Med19-SWE-367	3231923	1357733	747494	1126696	0.231285	0.819545
Med19-SWE-370	2990991	1248428	655806	1086757	0.21926	0.790698
Med19-SWE-372	2867794	1177517	661958	1028319	0.230825	0.827935
Med19-SWE-373	3703450	1567967	844524	1290959	0.228037	0.818334
Med19-SWE-374	3326397	1388852	772502	1165043	0.232234	0.85823
Med19-SWE-375	2707413	1120644	627836	958933	0.231895	0.821747
Med19-SWE-375-2	2705974	1133602	623569	948803	0.230442	0.86065
Med19-SWE-376	3089768	1284324	718644	1086800	0.232588	0.888532
Med19-SWE-377	2656021	1110712	604511	940798	0.2276	0.851326
Med19-SWE-378	2630612	1088477	609128	933007	0.231554	0.832043
Med19-SWE-379	3169002	1302471	734632	1131899	0.231818	0.858365
Med19-SWE-380	2384278	970807	555549	857922	0.233005	0.817168
Med19-SWE-381	3325598	1413457	772216	1139925	0.232204	0.87658
Med19-SWE-382	3224964	1343583	752798	1128583	0.233428	0.880859
Med19-SWE-384	5089866	2184695	1201919	1703252	0.23614	0.849481
Med19-SWE-385	3648192	1574424	827004	1246764	0.226689	0.835561
Med19-SWE-387	2698803	1130043	624679	944081	0.231465	0.837311
Med19-SWE-389	2042477	834860	465832	741785	0.228072	0.827048
Med19-SWE-391	3205551	1331575	737804	1136172	0.230164	0.866815
Med19-SWE-392	3062563	1283450	709682	1069431	0.231728	0.830893
Med19-SWE-393	3178810	1341557	742038	1095215	0.233433	0.820422
Med19-SWE-393-2	3463643	1467230	811691	1184722	0.234346	0.849093
Med19-SWE-394	2473214	1020707	573434	879073	0.231858	0.839533
Med19-SWE-395	2808253	1169204	656829	982220	0.233892	0.796059
Med19-SWE-396	2728518	1124933	638025	965560	0.233836	0.865273
Med19-SWE-399	3793214	1625497	870070	1297647	0.229375	0.852468
Med19-SWE-400	2836565	1187460	651809	997296	0.229788	0.845408
Mytilus galloprovencialis genome individual WGS data files:
ERR2715051_1	68766077	12188658	26366431	30210988	0.383422	0.221348
ERR2715051_2	65041974	12276073	24585703	28180198	0.377997	0.184124

## Sheet: Sheet3
Med19-SWE-001	2542990	1040093	583747	919150
Med19-SWE-002	3141557	1298947	736503	1106107
Med19-SWE-003	2358312	952023	542299	863990
Med19-SWE-004	2863309	1165366	667270	1030673
Med19-SWE-005	2717889	1095478	627326	995085
Med19-SWE-008	2758340	1179001	620522	958817
Med19-SWE-010	3078722	1264150	723891	1090681
Med19-SWE-011	3242854	1346615	753142	1143097
Med19-SWE-013	3219511	1334511	732996	1152004
Med19-SWE-014	3834993	1609482	879875	1345636
Med19-SWE-015	3172237	1312057	728492	1131688
Med19-SWE-016	3972144	1674931	917769	1379444
Med19-SWE-018	3076838	1253280	707462	1116096
Med19-SWE-019	4039240	1723504	925614	1390122
Med19-SWE-020	2534073	1034849	585999	913225
Med19-SWE-021	3512913	1460408	813312	1239193
Med19-SWE-022	3292787	1353758	766338	1172691
Med19-SWE-023	3749333	1559478	878057	1311798
Med19-SWE-024	2652668	1077540	618999	956129
Med19-SWE-025	3292873	1380293	773264	1139316
Med19-SWE-026	3725693	1543254	870515	1311924
Med19-SWE-029	3474596	1449633	798892	1226071
Med19-SWE-030	2052112	716734	553441	781937
Med19-SWE-031	3307386	1368632	756992	1181762
Med19-SWE-032	3540318	1492174	822088	1226056
Med19-SWE-033	727037	295236	144942	286859
Med19-SWE-035	3259011	1359557	744979	1154475
Med19-SWE-038	3183978	1294893	744727	1144358
Med19-SWE-039	3093363	1247411	732419	1113533
Med19-SWE-040	2887015	1189765	664337	1032913
Med19-SWE-041	2492325	892266	654372	945687
Med19-SWE-042	2206019	897196	504831	803992
Med19-SWE-043	1369229	595637	267806	505786
Med19-SWE-045	2945709	1215368	674122	1056219
Med19-SWE-046	1736010	725910	370934	639166
Med19-SWE-047	1857440	731791	424346	701303
Med19-SWE-050	3819826	1623254	872803	1323769
Med19-SWE-051	3993795	1669084	932894	1391817
Med19-SWE-052	3347495	1414649	764022	1168824
Med19-SWE-053	2046166	724739	534828	786599
Med19-SWE-054	3068660	1290010	707707	1070943
Med19-SWE-055	2578095	1039030	587607	951458
Med19-SWE-087	4117438	1741239	949257	1426942
Med19-SWE-089	2898534	1172592	664980	1060962
Med19-SWE-090	2647084	1090649	602747	953688
Med19-SWE-092	3740395	1540629	867168	1332598
Med19-SWE-093	3449543	1424714	797620	1227209
Med19-SWE-094	3012598	1163724	752071	1096803
Med19-SWE-095	3437808	1452143	773638	1212027
Med19-SWE-096	4564651	1908870	1071512	1584269
Med19-SWE-097	3626462	1491383	856689	1278390
Med19-SWE-098	2689979	1125922	602521	961536
Med19-SWE-099	3993999	1672617	931842	1389540
Med19-SWE-100	5131574	2199904	1195314	1736356
Med19-SWE-102	3183514	1309371	745923	1128220
Med19-SWE-103	3246534	1326365	766635	1153534
Med19-SWE-104	3893225	1656629	905481	1331115
Med19-SWE-106	3824305	1589181	897562	1337562
Med19-SWE-107	4074240	1710505	945911	1417824
Med19-SWE-108	4606021	1931852	1063826	1610343
Med19-SWE-110	4782649	2011432	1125866	1645351
Med19-SWE-112	4037186	1682953	947255	1406978
Med19-SWE-113	3134917	1280652	732270	1121995
Med19-SWE-197	4823514	2090217	1083932	1649365
Med19-SWE-198	4135662	1737982	955141	1442539
Med19-SWE-199	2618756	1061842	601383	955531
Med19-SWE-201	3528142	1459707	822722	1245713
Med19-SWE-203	6259419	2643477	1506475	2109467
Med19-SWE-204	3340885	1384623	768366	1187896
Med19-SWE-205	3863626	1605627	906619	1351380
Med19-SWE-207	2241504	900647	521239	819618
Med19-SWE-208	2919889	1194785	680801	1044303
Med19-SWE-209	2995921	1224861	671505	1099555
Med19-SWE-210	3941424	1648492	911391	1381541
Med19-SWE-212	3671168	1517125	855405	1298638
Med19-SWE-213	3381956	1402734	785131	1194091
Med19-SWE-214	2410460	905064	607867	897529
Med19-SWE-215	3385758	1409743	780524	1195491
Med19-SWE-216	3738655	1546727	879518	1312410
Med19-SWE-217	2788604	1142557	636176	1009871
Med19-SWE-218	3808677	1598109	876331	1334237
Med19-SWE-219	3928210	1646877	910361	1370972
Med19-SWE-223	3070088	1270704	708308	1091076
Med19-SWE-224	2852475	1164695	656722	1031058
Med19-SWE-263	3298055	1329457	798813	1169785
Med19-SWE-264	2383601	978373	555563	849665
Med19-SWE-265	3811685	1588677	890335	1332673
Med19-SWE-267	3905187	1621355	912294	1371538
Med19-SWE-268	3591959	1500670	821718	1269571
Med19-SWE-269	2462515	988244	586523	887748
Med19-SWE-272	4043575	1706354	951645	1385576
Med19-SWE-273	4757857	2015074	1106587	1636196
Med19-SWE-274	3427686	1399767	799797	1228122
Med19-SWE-275	2878292	1176267	655995	1046030
Med19-SWE-276	3000058	1235583	692115	1072360
Med19-SWE-277	3389908	1405979	787229	1196700
Med19-SWE-279	4007792	1705602	940602	1361588
Med19-SWE-280	2966209	1231143	698991	1036075
Med19-SWE-282	3656142	1535768	854836	1265538
Med19-SWE-283	2744046	1142392	648668	952986
Med19-SWE-284	2806627	1182235	655490	968902
Med19-SWE-285	3045389	1256493	711213	1077683
Med19-SWE-286	2788201	1164009	629675	994517
Med19-SWE-287	2830424	1185777	629070	1015577
Med19-SWE-288	4647391	1999437	1083268	1564686
Med19-SWE-290	2749542	1117325	644049	988168
Med19-SWE-291	4091048	1742416	954882	1393750
Med19-SWE-292	2986526	1222629	685631	1078266
Med19-SWE-293	3402660	1422470	793335	1186855
Med19-SWE-294	3094258	1285261	714587	1094410
Med19-SWE-295	2247377	859179	570284	817914
Med19-SWE-296	621073	228695	138853	253525
Med19-SWE-297	1662609	670814	384097	607698
Med19-SWE-298	1989257	773284	491780	724193
Med19-SWE-299	2762647	1172375	625012	965260
Med19-SWE-300	2780841	1125086	666108	989647
Med19-SWE-302	3202867	1255618	812820	1134429
Med19-SWE-304	3051186	1245034	727582	1078570
Med19-SWE-305	2238423	918322	517417	802684
Med19-SWE-306	1470328	598691	333811	537826
Med19-SWE-310	1202965	407740	316076	479149
Med19-SWE-311	2615366	1078061	607552	929753
Med19-SWE-312	2438514	1010407	565658	862449
Med19-SWE-314	3751774	1600446	868481	1282847
Med19-SWE-315	3467887	1482508	799278	1186101
Med19-SWE-316	2971191	1241349	683666	1046176
Med19-SWE-318	1455426	582858	327453	545115
Med19-SWE-319	598110	227198	130646	240266
Med19-SWE-320	1636978	662445	371587	602946
Med19-SWE-321	1394489	562288	305562	526639
Med19-SWE-322	2726161	1132034	630635	963492
Med19-SWE-323	3602337	1517360	848263	1236714
Med19-SWE-325	1946333	675719	522866	747748
Med19-SWE-326	3480788	1462042	808195	1210551
Med19-SWE-327	1756588	708603	397373	650612
Med19-SWE-328	1952704	814379	445002	693323
Med19-SWE-329	3514693	1469635	809936	1235122
Med19-SWE-332	2819607	1168350	641347	1009910
Med19-SWE-334	3666508	1511813	856479	1298216
Med19-SWE-338	3449361	1447204	801592	1200565
Med19-SWE-339	2418355	981172	552104	885079
Med19-SWE-340	2677370	1100608	607414	969348
Med19-SWE-341	3649193	1534306	843386	1271501
Med19-SWE-342	5227591	2297237	1203950	1726404
Med19-SWE-343	3730263	1556137	861061	1313065
Med19-SWE-344	2828596	1167505	656142	1004949
Med19-SWE-345	2898498	1199895	669971	1028632
Med19-SWE-346	3243393	1361285	729580	1152528
Med19-SWE-346-2	2099067	851586	467379	780102
Med19-SWE-347	3198781	1324728	731141	1142912
Med19-SWE-348	2565906	1051840	582204	931862
Med19-SWE-349	3356682	1398529	780426	1177727
Med19-SWE-350	3858415	1637819	885878	1334718
Med19-SWE-351	2458530	992872	560607	905051
Med19-SWE-352	3726790	1552524	862355	1311911
Med19-SWE-353	3211164	1331166	737629	1142369
Med19-SWE-356	2787579	1153201	633443	1000935
Med19-SWE-357	3123283	1290593	719967	1112723
Med19-SWE-358	2755323	1132689	626700	995934
Med19-SWE-359	3007145	1244829	682848	1079468
Med19-SWE-360	3258038	1343755	749293	1164990
Med19-SWE-362	2391695	985184	544066	862445
Med19-SWE-363	3087812	1281882	697024	1108906
Med19-SWE-364	3474450	1458990	796629	1218831
Med19-SWE-365	2518241	1026693	571512	920036
Med19-SWE-367	3231923	1357733	747494	1126696
Med19-SWE-370	2990991	1248428	655806	1086757
Med19-SWE-372	2867794	1177517	661958	1028319
Med19-SWE-373	3703450	1567967	844524	1290959
Med19-SWE-374	3326397	1388852	772502	1165043
Med19-SWE-375	2707413	1120644	627836	958933
Med19-SWE-375-2	2705974	1133602	623569	948803
Med19-SWE-376	3089768	1284324	718644	1086800
Med19-SWE-377	2656021	1110712	604511	940798
Med19-SWE-378	2630612	1088477	609128	933007
Med19-SWE-379	3169002	1302471	734632	1131899
Med19-SWE-380	2384278	970807	555549	857922
Med19-SWE-381	3325598	1413457	772216	1139925
Med19-SWE-382	3224964	1343583	752798	1128583
Med19-SWE-384	5089866	2184695	1201919	1703252
Med19-SWE-385	3648192	1574424	827004	1246764
Med19-SWE-387	2698803	1130043	624679	944081
Med19-SWE-389	2042477	834860	465832	741785
Med19-SWE-391	3205551	1331575	737804	1136172
Med19-SWE-392	3062563	1283450	709682	1069431
Med19-SWE-393	3178810	1341557	742038	1095215
Med19-SWE-393-2	3463643	1467230	811691	1184722
Med19-SWE-394	2473214	1020707	573434	879073
Med19-SWE-395	2808253	1169204	656829	982220
Med19-SWE-396	2728518	1124933	638025	965560
Med19-SWE-399	3793214	1625497	870070	1297647
Med19-SWE-400	2836565	1187460	651809	997296
