# Supplementary material for: Unlocking the secret life of blue mussels: Exploring connectivity in the Skagerrak through biophysical modeling and population genomics
Source: Evol Appl. 2024 May 20;17(5):e13704. doi: 10.1111/eva.13704 (PMC11104481; doi:10.1111/eva.13704)
Supplement: Supplementary file 1 — Data S1. [file EVA-17-e13704-s001.zip › S4 pcangsd SNPcov matrix.xlsx]

## Sheet: Sheet1
	ERR2715051_2	Med19-DEN-001	Med19-DEN-002	Med19-DEN-003	Med19-DEN-004	Med19-DEN-005	Med19-DEN-006	Med19-DEN-007	Med19-DEN-008	Med19-DEN-009	Med19-DEN-010	Med19-DEN-011	Med19-DEN-012	Med19-DEN-013	Med19-DEN-014	Med19-DEN-015	Med19-DEN-016	Med19-DEN-017	Med19-DEN-018	Med19-DEN-019	Med19-DEN-020	Med19-DEN-021	Med19-DEN-022	Med19-DEN-023	Med19-DEN-024	Med19-DEN-025	Med19-FIN-031	Med19-FIN-032	Med19-FIN-033	Med19-FIN-034	Med19-FIN-035	Med19-FIN-036	Med19-FIN-038	Med19-FIN-039	Med19-FIN-040	Med19-FIN-041	Med19-FIN-042	Med19-FIN-043	Med19-FIN-044	Med19-FIN-045	Med19-FIN-046	Med19-FIN-047	Med19-FIN-048	Med19-FIN-049	Med19-FIN-050	Med19-FIN-051	Med19-FIN-052	Med19-FIN-053	Med19-FIN-054
ERR2715051_1	1.90028	1.56757	-0.0420168	-0.0727165	-0.0668809	-0.0818684	-0.0391196	-0.0477487	-0.0428731	-0.0809508	-0.065854	-0.0460893	-0.0647034	-0.0754477	-0.0690582	-0.0488483	-0.0596789	-0.0406579	-0.0541967	-0.044734	-0.0295973	-0.0789251	-0.0419093	-0.0490333	-0.0962473	-0.0593696	-0.0739014	0.000802586	0.0560867	-0.0226647	0.0466853	0.0428267	0.0161045	0.0306861	0.00152201	0.00649531	-0.00434674	-0.0170918	-0.0045683	0.0429423	0.0106693	0.0361614	0.00959002	0.0174644	0.00892583	0.0130933	0.0182777	-0.00403027	0.0166027
ERR2715051_2	1.56757	1.8967	-0.0414691	-0.070128	-0.0654305	-0.0798724	-0.04193	-0.0475212	-0.0408389	-0.0816153	-0.0607909	-0.0479344	-0.0645678	-0.0770533	-0.0711276	-0.0543315	-0.0586592	-0.0429535	-0.0516488	-0.0471544	-0.0270231	-0.0708258	-0.0466004	-0.0469888	-0.100804	-0.0618504	-0.0806169	-0.00215214	0.054016	-0.025682	0.0469834	0.0461327	0.00994771	0.0282982	-0.000990356	0.000197719	-0.00206731	-0.0173175	-0.00880541	0.041948	0.0052994	0.0306507	0.0057964	0.0104499	0.00358411	0.0109393	0.0134202	-0.00545502	0.0132841
Med19-DEN-001	-0.0420168	-0.0414691	1.23758	0.0293477	0.011631	0.0255008	0.00810673	0.0412461	0.057787	0.0152536	0.00450666	0.0169679	0.0121728	0.0170172	0.0123214	0.0299667	-0.00146617	0.0196628	0.0179531	0.0063191	0.0119899	0.00135736	0.010248	0.000303643	0.00392097	-0.00336687	-0.00151307	-0.0402939	-0.0422009	-0.0534193	-0.029396	-0.0447459	-0.0360764	-0.0201144	-0.0422651	-0.0432209	-0.0452014	-0.0302666	-0.039232	-0.0427328	-0.0309134	-0.0323669	-0.047725	-0.0415705	-0.0404878	-0.0275651	-0.0391089	-0.0346255	-0.0421088
Med19-DEN-002	-0.0727165	-0.070128	0.0293477	1.2518	0.025867	0.0174692	0.00692198	0.0506039	0.0761553	0.0207929	0.0231011	0.0181122	0.00647397	0.0138505	0.0118978	0.0317407	0.00440125	0.0235082	0.0410849	0.00255831	-0.000703428	0.0130732	-0.000222762	-0.0161928	0.000862598	0.00611296	0.0056025	-0.0311356	-0.06082	-0.0432628	-0.0376146	-0.0443494	-0.0464623	-0.0425798	-0.040394	-0.0382818	-0.0385758	-0.0264674	-0.0403482	-0.0494792	-0.0435137	-0.0531353	-0.0347828	-0.0441406	-0.0433622	-0.0313389	-0.0372156	-0.0369024	-0.0365167
Med19-DEN-003	-0.0668809	-0.0654305	0.011631	0.025867	1.23898	0.0158409	0.0237887	0.0362558	0.0230424	0.00671848	0.0204978	-0.00192737	0.00963942	-0.00899474	0.00351268	0.0215471	0.018082	-0.00524744	0.00164588	-0.00790428	0.015132	0.0116655	0.00561296	0.00259725	-0.00136019	-0.00277964	0.0202796	-0.0314733	-0.0584955	-0.0491417	-0.0484489	-0.0606702	-0.0454295	-0.0511972	-0.0523622	-0.0377092	-0.0392677	-0.041943	-0.0410776	-0.0642803	-0.0548669	-0.0532338	-0.0474061	-0.0566163	-0.0504384	-0.0477292	-0.0546733	-0.0536252	-0.0479117
Med19-DEN-004	-0.0818684	-0.0798724	0.0255008	0.0174692	0.0158409	1.165	0.0211147	0.135857	0.0412946	0.0183183	0.0107615	0.00711053	0.0117729	0.0185297	0.0112569	0.0309808	0.0319478	-0.00764348	0.0151833	0.00587135	-0.00200689	0.0246985	0.000818577	0.0123992	0.0212941	0.0108596	0.0215086	-0.0560699	-0.0612332	-0.0506137	-0.0521088	-0.0474793	-0.0563345	-0.0645665	-0.0520057	-0.049494	-0.0484513	-0.0489237	-0.0544927	-0.0416721	-0.0633821	-0.0559301	-0.059935	-0.0505373	-0.0535874	-0.0479711	-0.0737324	-0.0470284	-0.0522787
Med19-DEN-005	-0.0391196	-0.04193	0.00810673	0.00692198	0.0237887	0.0211147	1.2115	0.184946	0.0395383	-0.000976501	0.00922385	0.0142651	0.00592327	0.00430316	0.00473107	0.023592	0.0301496	0.0234791	0.00801561	0.0118728	0.00195858	-0.0049336	-0.00892971	0.0241624	0.0289371	0.031479	0.0220514	-0.0179065	-0.0443517	-0.0347964	-0.0447789	-0.0433424	-0.0481404	-0.0451215	-0.0333687	-0.0427578	-0.0280113	-0.0369509	-0.0479088	-0.0368656	-0.0470702	-0.0425493	-0.0258427	-0.0274302	-0.0392954	-0.0356392	-0.0390511	-0.0310748	-0.0312833
Med19-DEN-006	-0.0477487	-0.0475212	0.0412461	0.0506039	0.0362558	0.135857	0.184946	0.956842	0.159555	0.0143619	0.0139189	0.018801	0.0136589	0.0042806	0.0139341	0.0160638	0.00543483	0.00356917	0.0258836	0.0111568	-0.00124281	0.00766069	-0.000640274	0.00955124	0.0115405	-0.000689523	0.00925501	-0.0128548	-0.0251171	-0.0175029	-0.0262076	-0.0165447	-0.0304697	-0.0285003	-0.0321396	-0.0254989	-0.0185115	-0.0219767	-0.0191994	-0.00899396	-0.0318063	-0.0301046	-0.0234928	-0.002658	-0.0192747	-0.0236221	-0.0215767	-0.0184547	-0.0232548
Med19-DEN-007	-0.0428731	-0.0408389	0.057787	0.0761553	0.0230424	0.0412946	0.0395383	0.159555	1.11354	0.00946256	-0.00354036	-0.00116636	-0.014236	-0.00461052	-0.00362739	4.6842e-06	0.000466813	0.0170152	0.0137331	0.000788873	0.00920984	0.0125306	-0.00105259	0.000916828	0.0043796	-9.78866e-05	0.0116164	-0.0472587	-0.0642282	-0.0629096	-0.044332	-0.0534607	-0.0524569	-0.0600572	-0.0630719	-0.0522168	-0.0431665	-0.0520314	-0.0525566	-0.0437517	-0.0566282	-0.0494799	-0.0484437	-0.051626	-0.0587535	-0.0484583	-0.0490294	-0.0425617	-0.0579666
Med19-DEN-008	-0.0809508	-0.0816153	0.0152536	0.0207929	0.00671848	0.0183183	-0.000976501	0.0143619	0.00946256	1.32414	0.0301373	0.0327142	0.02323	0.00952504	0.00847341	0.0296069	0.00804155	0.0179699	0.0178761	0.0179248	0.0122162	0.0304104	0.0149786	0.00880525	-0.00056955	0.0170737	0.0249048	-0.0119069	-0.0262079	-0.0071192	-0.0229161	-0.00827074	-0.0207294	-0.0175442	-0.00494166	-0.0123248	-0.0150348	-0.0100487	-0.00993823	-0.0118583	-0.0215027	-0.00942605	-0.0238945	-0.0238847	-0.0194785	-0.0182854	-0.0240022	-0.0110363	-0.0199911
Med19-DEN-009	-0.065854	-0.0607909	0.00450666	0.0231011	0.0204978	0.0107615	0.00922385	0.0139189	-0.00354036	0.0301373	1.28766	0.335288	0.00526054	0.00342516	0.0160201	0.0268112	0.00963271	0.0157938	0.021373	0.0153723	-0.00207338	0.00771818	0.0250029	0.015215	0.0123422	0.00472296	0.0167764	0.000926263	-0.0237988	-0.016093	-0.0159148	-0.0363664	-0.0231484	-0.0087318	-0.0132617	-0.0245311	-0.0125793	-0.00695521	-0.0185679	-0.009849	-0.0077574	-0.0103769	-0.0145766	-0.0085431	-0.00897075	-0.0207553	-0.0173186	-0.0201658	-0.00875732
Med19-DEN-010	-0.0460893	-0.0479344	0.0169679	0.0181122	-0.00192737	0.00711053	0.0142651	0.018801	-0.00116636	0.0327142	0.335288	1.05843	0.0226197	0.0234286	0.0203802	0.0231889	0.014646	0.0295624	0.0111294	0.0219307	-0.00126647	0.000977956	0.00956635	0.00010677	0.00295972	0.0200285	0.00989305	-0.0267453	-0.0573152	-0.0395462	-0.0551227	-0.0398703	-0.0567079	-0.042843	-0.0542404	-0.0446568	-0.0372829	-0.0379028	-0.0511501	-0.046062	-0.0406301	-0.0450183	-0.0535948	-0.0402745	-0.047702	-0.0412831	-0.0420588	-0.04691	-0.0505869
Med19-DEN-011	-0.0647034	-0.0645678	0.0121728	0.00647397	0.00963942	0.0117729	0.00592327	0.0136589	-0.014236	0.02323	0.00526054	0.0226197	1.27109	0.015173	0.065486	0.0176618	0.00689628	0.00141466	0.0304151	0.00815788	0.00424652	0.00949814	0.00470902	0.00959307	0.00658673	0.0205195	0.0182017	0.0380698	0.0310324	0.0394907	0.00397565	0.0283482	0.0296444	0.0138696	0.0209814	0.0310948	0.00733469	0.0323823	0.0384561	0.0298901	0.0198048	0.0350357	0.0345484	0.0226145	0.0403306	0.0253898	0.0295859	0.0165168	0.0131639
Med19-DEN-012	-0.0754477	-0.0770533	0.0170172	0.0138505	-0.00899474	0.0185297	0.00430316	0.0042806	-0.00461052	0.00952504	0.00342516	0.0234286	0.015173	1.25585	0.0646299	0.0304073	0.0200649	0.0251829	0.00656097	0.0216459	0.0250843	0.0203207	0.00588774	0.00799619	0.0140686	0.021858	0.0036503	-0.0310687	-0.0392233	-0.0200832	-0.0547151	-0.03958	-0.0421524	-0.0453752	-0.0210301	-0.0343299	-0.0334502	-0.041587	-0.0436083	-0.0395194	-0.0235272	-0.048137	-0.0388343	-0.0373358	-0.0322349	-0.0426758	-0.0305561	-0.027395	-0.0350025
Med19-DEN-013	-0.0690582	-0.0711276	0.0123214	0.0118978	0.00351268	0.0112569	0.00473107	0.0139341	-0.00362739	0.00847341	0.0160201	0.0203802	0.065486	0.0646299	1.19916	0.0532435	0.00210248	0.00657714	0.0134286	0.0113331	0.0149117	0.023737	0.0147094	-0.002181	0.0286963	0.00177143	0.0470493	0.0282586	0.000821754	0.0037338	0.00811305	0.0215321	-0.00404214	-0.00124984	0.015174	0.0195831	0.0121283	0.0318409	0.0143505	0.0182826	0.0175185	0.00365524	0.00600665	0.0278769	0.0145372	0.0135505	0.0106841	0.00938316	0.00607358
Med19-DEN-014	-0.0488483	-0.0543315	0.0299667	0.0317407	0.0215471	0.0309808	0.023592	0.0160638	4.6842e-06	0.0296069	0.0268112	0.0231889	0.0176618	0.0304073	0.0532435	1.27686	0.105974	0.0171696	0.0273403	0.0358709	-0.00593219	0.00184784	0.0343373	0.0255348	0.0232248	0.0143858	0.0635512	0.136523	0.11788	0.106623	0.129113	0.113314	0.121863	0.129915	0.123907	0.128075	0.102429	0.114652	0.134697	0.131934	0.113049	0.115209	0.121853	0.120871	0.107644	0.127426	0.116103	0.119983	0.124882
Med19-DEN-015	-0.0596789	-0.0586592	-0.00146617	0.00440125	0.018082	0.0319478	0.0301496	0.00543483	0.000466813	0.00804155	0.00963271	0.014646	0.00689628	0.0200649	0.00210248	0.105974	1.17252	0.0206968	0.0124951	0.00284772	0.0133774	0.00144882	0.00948822	0.00918198	0.00776628	0.0102076	0.0274593	-0.031934	-0.0430865	-0.0388691	-0.0524497	-0.0516193	-0.0387435	-0.0330425	-0.0453094	-0.048317	-0.0393071	-0.0378033	-0.0380387	-0.0306276	-0.0391965	-0.0526107	-0.0489656	-0.0520165	-0.0403799	-0.0502575	-0.0459629	-0.0528838	-0.0415155
Med19-DEN-016	-0.0406579	-0.0429535	0.0196628	0.0235082	-0.00524744	-0.00764348	0.0234791	0.00356917	0.0170152	0.0179699	0.0157938	0.0295624	0.00141466	0.0251829	0.00657714	0.0171696	0.0206968	1.27687	0.0204449	0.0259052	0.00148945	0.0089665	0.024255	0.00456416	0.00156854	0.00615722	0.00861575	-0.0228878	-0.0312269	-0.0158019	-0.0363184	-0.0244003	-0.034429	-0.0207753	-0.0274751	-0.0246066	-0.0259233	-0.0253335	-0.00745309	-0.013144	-0.0189448	-0.0315227	-0.0269086	-0.0209385	-0.0244718	-0.0308186	-0.0308402	-0.0227301	-0.0290739
Med19-DEN-017	-0.0541967	-0.0516488	0.0179531	0.0410849	0.00164588	0.0151833	0.00801561	0.0258836	0.0137331	0.0178761	0.021373	0.0111294	0.0304151	0.00656097	0.0134286	0.0273403	0.0124951	0.0204449	1.25314	0.036078	0.00613708	0.00475131	0.0201349	0.0208463	0.0197507	0.0118881	0.0337757	-0.0299071	-0.0320783	-0.0296155	-0.0481728	-0.0465938	-0.0379362	-0.0327777	-0.038721	-0.0365687	-0.0311712	-0.0239958	-0.0362808	-0.0425886	-0.0279507	-0.0403586	-0.0163088	-0.0370958	-0.0343537	-0.038287	-0.0327122	-0.0387951	-0.032701
Med19-DEN-018	-0.044734	-0.0471544	0.0063191	0.00255831	-0.00790428	0.00587135	0.0118728	0.0111568	0.000788873	0.0179248	0.0153723	0.0219307	0.00815788	0.0216459	0.0113331	0.0358709	0.00284772	0.0259052	0.036078	1.25938	0.0173699	-0.00548155	0.0152402	0.0235949	0.0261013	0.00302746	0.00566619	-0.0511155	-0.0583261	-0.0642508	-0.0475958	-0.0440662	-0.0449705	-0.0487195	-0.0527067	-0.057911	-0.0592491	-0.0546232	-0.0404688	-0.0499065	-0.0546843	-0.0648182	-0.0506561	-0.0573984	-0.0579652	-0.0498586	-0.0365298	-0.0451612	-0.0471653
Med19-DEN-019	-0.0295973	-0.0270231	0.0119899	-0.000703428	0.015132	-0.00200689	0.00195858	-0.00124281	0.00920984	0.0122162	-0.00207338	-0.00126647	0.00424652	0.0250843	0.0149117	-0.00593219	0.0133774	0.00148945	0.00613708	0.0173699	1.21376	0.0293611	0.0199714	0.0023002	0.00346267	0.0125852	0.009213	-0.0594197	-0.0706504	-0.071667	-0.0598006	-0.0822518	-0.0508331	-0.063904	-0.073638	-0.066689	-0.0551031	-0.0655605	-0.071691	-0.0785139	-0.0718149	-0.0830009	-0.0778899	-0.0744118	-0.0683447	-0.0722095	-0.0704673	-0.0714117	-0.0703828
Med19-DEN-020	-0.0789251	-0.0708258	0.00135736	0.0130732	0.0116655	0.0246985	-0.0049336	0.00766069	0.0125306	0.0304104	0.00771818	0.000977956	0.00949814	0.0203207	0.023737	0.00184784	0.00144882	0.0089665	0.00475131	-0.00548155	0.0293611	1.11235	0.0151123	0.0077778	0.00414451	0.00403584	0.00567579	-0.0382794	-0.0650403	-0.0540696	-0.0577004	-0.0557325	-0.0591482	-0.0608181	-0.0555136	-0.0594639	-0.0456923	-0.0585123	-0.0572213	-0.0612312	-0.0566094	-0.0648224	-0.059368	-0.07342	-0.0589101	-0.0569609	-0.060823	-0.0467925	-0.0615999
Med19-DEN-021	-0.0419093	-0.0466004	0.010248	-0.000222762	0.00561296	0.000818577	-0.00892971	-0.000640274	-0.00105259	0.0149786	0.0250029	0.00956635	0.00470902	0.00588774	0.0147094	0.0343373	0.00948822	0.024255	0.0201349	0.0152402	0.0199714	0.0151123	1.29662	0.0117282	0.0160648	0.0183124	0.00508494	0.00822461	0.0132856	0.022961	0.0101728	0.0143106	0.0228318	0.0149993	0.0112933	0.0121314	0.0124513	0.0177711	0.00952635	0.0087013	0.0108918	0.0111033	0.0275916	0.0154356	0.00564384	0.0106706	0.00571264	0.0222676	0.0233777
Med19-DEN-022	-0.0490333	-0.0469888	0.000303643	-0.0161928	0.00259725	0.0123992	0.0241624	0.00955124	0.000916828	0.00880525	0.015215	0.00010677	0.00959307	0.00799619	-0.002181	0.0255348	0.00918198	0.00456416	0.0208463	0.0235949	0.0023002	0.0077778	0.0117282	1.23936	0.0286878	0.0131824	0.0183748	-0.0065255	-0.013217	-0.0172547	-0.0211802	-0.0100412	-0.00475768	-0.010968	-0.0111049	-0.0068621	-0.0207657	-0.00930629	-0.0181904	-0.0224033	-0.0109689	-0.0121165	-0.00674843	-0.0245158	-0.00870223	-0.0114399	-0.0188924	-0.0124697	-0.00940015
Med19-DEN-023	-0.0962473	-0.100804	0.00392097	0.000862598	-0.00136019	0.0212941	0.0289371	0.0115405	0.0043796	-0.00056955	0.0123422	0.00295972	0.00658673	0.0140686	0.0286963	0.0232248	0.00776628	0.00156854	0.0197507	0.0261013	0.00346267	0.00414451	0.0160648	0.0286878	1.33375	0.289415	0.0488579	0.0116003	-0.00657811	-0.00366168	-0.00592143	-0.00789767	-0.0063028	0.0117264	0.00902686	0.00174152	-0.00493432	0.00947307	-0.00809352	0.00846083	0.00445557	0.0044753	0.00276898	-0.00673612	0.00397954	-0.0056979	6.63386e-05	-0.00454903	0.00351377
Med19-DEN-024	-0.0593696	-0.0618504	-0.00336687	0.00611296	-0.00277964	0.0108596	0.031479	-0.000689523	-9.78866e-05	0.0170737	0.00472296	0.0200285	0.0205195	0.021858	0.00177143	0.0143858	0.0102076	0.00615722	0.0118881	0.00302746	0.0125852	0.00403584	0.0183124	0.0131824	0.289415	1.10082	0.0310244	0.0277745	0.0209315	0.0250878	0.0173373	0.02591	0.0162041	0.0283392	0.021199	0.0129368	0.0205379	0.0237335	0.00854962	0.0108542	0.00693709	0.010507	0.0245105	0.012797	0.0363083	0.013352	0.0303014	0.0229777	0.0238379
Med19-DEN-025	-0.0739014	-0.0806169	-0.00151307	0.0056025	0.0202796	0.0215086	0.0220514	0.00925501	0.0116164	0.0249048	0.0167764	0.00989305	0.0182017	0.0036503	0.0470493	0.0635512	0.0274593	0.00861575	0.0337757	0.00566619	0.009213	0.00567579	0.00508494	0.0183748	0.0488579	0.0310244	1.35713	0.0358123	0.0498968	0.0512851	0.0476028	0.0496458	0.0625362	0.0570516	0.0410806	0.0550549	0.0371172	0.0579312	0.0513143	0.0558789	0.0558271	0.0463946	0.0462463	0.0470814	0.0611757	0.063875	0.0458886	0.0487676	0.0583429
Med19-FIN-031	0.000802586	-0.00215214	-0.0402939	-0.0311356	-0.0314733	-0.0560699	-0.0179065	-0.0128548	-0.0472587	-0.0119069	0.000926263	-0.0267453	0.0380698	-0.0310687	0.0282586	0.136523	-0.031934	-0.0228878	-0.0299071	-0.0511155	-0.0594197	-0.0382794	0.00822461	-0.0065255	0.0116003	0.0277745	0.0358123	2.19662	1.06979	1.05326	1.05797	1.07193	1.05943	1.03361	1.07195	1.05179	1.03391	1.0283	1.07638	1.08977	1.03796	1.10572	1.07213	1.07535	1.05687	1.06927	1.04219	1.03576	1.09968
Med19-FIN-032	0.0560867	0.054016	-0.0422009	-0.06082	-0.0584955	-0.0612332	-0.0443517	-0.0251171	-0.0642282	-0.0262079	-0.0237988	-0.0573152	0.0310324	-0.0392233	0.000821754	0.11788	-0.0430865	-0.0312269	-0.0320783	-0.0583261	-0.0706504	-0.0650403	0.0132856	-0.013217	-0.00657811	0.0209315	0.0498968	1.06979	2.31081	1.16289	1.17221	1.1392	1.16286	1.14468	1.1704	1.14471	1.09943	1.08603	1.15539	1.20382	1.12979	1.22407	1.16754	1.12534	1.19357	1.1788	1.122	1.10601	1.1986
Med19-FIN-033	-0.0226647	-0.025682	-0.0534193	-0.0432628	-0.0491417	-0.0506137	-0.0347964	-0.0175029	-0.0629096	-0.0071192	-0.016093	-0.0395462	0.0394907	-0.0200832	0.0037338	0.106623	-0.0388691	-0.0158019	-0.0296155	-0.0642508	-0.071667	-0.0540696	0.022961	-0.0172547	-0.00366168	0.0250878	0.0512851	1.05326	1.16289	2.28808	1.189	1.14049	1.17646	1.15163	1.15555	1.14287	1.08865	1.07155	1.13852	1.19535	1.13833	1.21924	1.18277	1.14992	1.18368	1.17775	1.1231	1.12075	1.1988
Med19-FIN-034	0.0466853	0.0469834	-0.029396	-0.0376146	-0.0484489	-0.0521088	-0.0447789	-0.0262076	-0.044332	-0.0229161	-0.0159148	-0.0551227	0.00397565	-0.0547151	0.00811305	0.129113	-0.0524497	-0.0363184	-0.0481728	-0.0475958	-0.0598006	-0.0577004	0.0101728	-0.0211802	-0.00592143	0.0173373	0.0476028	1.05797	1.17221	1.189	2.32217	1.1817	1.17578	1.1558	1.1757	1.13585	1.06443	1.07741	1.17631	1.22043	1.14489	1.22525	1.17769	1.15345	1.16066	1.19797	1.13305	1.12244	1.1682
Med19-FIN-035	0.0428267	0.0461327	-0.0447459	-0.0443494	-0.0606702	-0.0474793	-0.0433424	-0.0165447	-0.0534607	-0.00827074	-0.0363664	-0.0398703	0.0283482	-0.03958	0.0215321	0.113314	-0.0516193	-0.0244003	-0.0465938	-0.0440662	-0.0822518	-0.0557325	0.0143106	-0.0100412	-0.00789767	0.02591	0.0496458	1.07193	1.1392	1.14049	1.1817	2.33732	1.17079	1.11217	1.15589	1.13994	1.10228	1.09281	1.1528	1.19164	1.1316	1.21423	1.18049	1.15204	1.14642	1.15995	1.11933	1.12717	1.17974
Med19-FIN-036	0.0161045	0.00994771	-0.0360764	-0.0464623	-0.0454295	-0.0563345	-0.0481404	-0.0304697	-0.0524569	-0.0207294	-0.0231484	-0.0567079	0.0296444	-0.0421524	-0.00404214	0.121863	-0.0387435	-0.034429	-0.0379362	-0.0449705	-0.0508331	-0.0591482	0.0228318	-0.00475768	-0.0063028	0.0162041	0.0625362	1.05943	1.16286	1.17646	1.17578	1.17079	2.24424	1.16372	1.16338	1.16831	1.10556	1.08922	1.16458	1.21276	1.13655	1.24836	1.20035	1.16303	1.1898	1.18972	1.15672	1.11725	1.20377
Med19-FIN-038	0.0306861	0.0282982	-0.0201144	-0.0425798	-0.0511972	-0.0645665	-0.0451215	-0.0285003	-0.0600572	-0.0175442	-0.0087318	-0.042843	0.0138696	-0.0453752	-0.00124984	0.129915	-0.0330425	-0.0207753	-0.0327777	-0.0487195	-0.063904	-0.0608181	0.0149993	-0.010968	0.0117264	0.0283392	0.0570516	1.03361	1.14468	1.15163	1.1558	1.11217	1.16372	2.24046	1.12926	1.11261	1.07573	1.06344	1.11947	1.15743	1.09664	1.20495	1.14394	1.12969	1.16096	1.15525	1.10343	1.08374	1.1737
Med19-FIN-039	0.00152201	-0.000990356	-0.0422651	-0.040394	-0.0523622	-0.0520057	-0.0333687	-0.0321396	-0.0630719	-0.00494166	-0.0132617	-0.0542404	0.0209814	-0.0210301	0.015174	0.123907	-0.0453094	-0.0274751	-0.038721	-0.0527067	-0.073638	-0.0555136	0.0112933	-0.0111049	0.00902686	0.021199	0.0410806	1.07195	1.1704	1.15555	1.1757	1.15589	1.16338	1.12926	2.25304	1.1419	1.06652	1.05926	1.14123	1.20077	1.13743	1.21538	1.1642	1.15618	1.14117	1.17535	1.10381	1.1119	1.15746
Med19-FIN-040	0.00649531	0.000197719	-0.0432209	-0.0382818	-0.0377092	-0.049494	-0.0427578	-0.0254989	-0.0522168	-0.0123248	-0.0245311	-0.0446568	0.0310948	-0.0343299	0.0195831	0.128075	-0.048317	-0.0246066	-0.0365687	-0.057911	-0.066689	-0.0594639	0.0121314	-0.0068621	0.00174152	0.0129368	0.0550549	1.05179	1.14471	1.14287	1.13585	1.13994	1.16831	1.11261	1.1419	2.20859	1.09012	1.07798	1.13819	1.19509	1.12226	1.19178	1.15854	1.12175	1.16327	1.1686	1.11195	1.12913	1.1979
Med19-FIN-041	-0.00434674	-0.00206731	-0.0452014	-0.0385758	-0.0392677	-0.0484513	-0.0280113	-0.0185115	-0.0431665	-0.0150348	-0.0125793	-0.0372829	0.00733469	-0.0334502	0.0121283	0.102429	-0.0393071	-0.0259233	-0.0311712	-0.0592491	-0.0551031	-0.0456923	0.0124513	-0.0207657	-0.00493432	0.0205379	0.0371172	1.03391	1.09943	1.08865	1.06443	1.10228	1.10556	1.07573	1.06652	1.09012	2.1761	1.06443	1.11478	1.08776	1.06312	1.1377	1.11408	1.09835	1.11864	1.11809	1.07955	1.06512	1.13805
Med19-FIN-042	-0.0170918	-0.0173175	-0.0302666	-0.0264674	-0.041943	-0.0489237	-0.0369509	-0.0219767	-0.0520314	-0.0100487	-0.00695521	-0.0379028	0.0323823	-0.041587	0.0318409	0.114652	-0.0378033	-0.0253335	-0.0239958	-0.0546232	-0.0655605	-0.0585123	0.0177711	-0.00930629	0.00947307	0.0237335	0.0579312	1.0283	1.08603	1.07155	1.07741	1.09281	1.08922	1.06344	1.05926	1.07798	1.06443	2.18864	1.08781	1.09752	1.05291	1.1075	1.10066	1.07866	1.09696	1.08011	1.07979	1.06324	1.10714
Med19-FIN-043	-0.0045683	-0.00880541	-0.039232	-0.0403482	-0.0410776	-0.0544927	-0.0479088	-0.0191994	-0.0525566	-0.00993823	-0.0185679	-0.0511501	0.0384561	-0.0436083	0.0143505	0.134697	-0.0380387	-0.00745309	-0.0362808	-0.0404688	-0.071691	-0.0572213	0.00952635	-0.0181904	-0.00809352	0.00854962	0.0513143	1.07638	1.15539	1.13852	1.17631	1.1528	1.16458	1.11947	1.14123	1.13819	1.11478	1.08781	2.25557	1.20225	1.13404	1.19618	1.17615	1.13571	1.17452	1.14869	1.12285	1.0984	1.16711
Med19-FIN-044	0.0429423	0.041948	-0.0427328	-0.0494792	-0.0642803	-0.0416721	-0.0368656	-0.00899396	-0.0437517	-0.0118583	-0.009849	-0.046062	0.0298901	-0.0395194	0.0182826	0.131934	-0.0306276	-0.013144	-0.0425886	-0.0499065	-0.0785139	-0.0612312	0.0087013	-0.0224033	0.00846083	0.0108542	0.0558789	1.08977	1.20382	1.19535	1.22043	1.19164	1.21276	1.15743	1.20077	1.19509	1.08776	1.09752	1.20225	2.33439	1.19022	1.28163	1.1931	1.16344	1.19494	1.22808	1.16315	1.14756	1.19569
Med19-FIN-045	0.0106693	0.0052994	-0.0309134	-0.0435137	-0.0548669	-0.0633821	-0.0470702	-0.0318063	-0.0566282	-0.0215027	-0.0077574	-0.0406301	0.0198048	-0.0235272	0.0175185	0.113049	-0.0391965	-0.0189448	-0.0279507	-0.0546843	-0.0718149	-0.0566094	0.0108918	-0.0109689	0.00445557	0.00693709	0.0558271	1.03796	1.12979	1.13833	1.14489	1.1316	1.13655	1.09664	1.13743	1.12226	1.06312	1.05291	1.13404	1.19022	2.24702	1.16903	1.14787	1.11504	1.13817	1.13171	1.09874	1.09686	1.15712
Med19-FIN-046	0.0361614	0.0306507	-0.0323669	-0.0531353	-0.0532338	-0.0559301	-0.0425493	-0.0301046	-0.0494799	-0.00942605	-0.0103769	-0.0450183	0.0350357	-0.048137	0.00365524	0.115209	-0.0526107	-0.0315227	-0.0403586	-0.0648182	-0.0830009	-0.0648224	0.0111033	-0.0121165	0.0044753	0.010507	0.0463946	1.10572	1.22407	1.21924	1.22525	1.21423	1.24836	1.20495	1.21538	1.19178	1.1377	1.1075	1.19618	1.28163	1.16903	2.39087	1.21423	1.20226	1.22344	1.25305	1.17248	1.15832	1.25078
Med19-FIN-047	0.00959002	0.0057964	-0.047725	-0.0347828	-0.0474061	-0.059935	-0.0258427	-0.0234928	-0.0484437	-0.0238945	-0.0145766	-0.0535948	0.0345484	-0.0388343	0.00600665	0.121853	-0.0489656	-0.0269086	-0.0163088	-0.0506561	-0.0778899	-0.059368	0.0275916	-0.00674843	0.00276898	0.0245105	0.0462463	1.07213	1.16754	1.18277	1.17769	1.18049	1.20035	1.14394	1.1642	1.15854	1.11408	1.10066	1.17615	1.1931	1.14787	1.21423	2.2199	1.2825	1.20698	1.18322	1.14125	1.14263	1.20306
Med19-FIN-048	0.0174644	0.0104499	-0.0415705	-0.0441406	-0.0566163	-0.0505373	-0.0274302	-0.002658	-0.051626	-0.0238847	-0.0085431	-0.0402745	0.0226145	-0.0373358	0.0278769	0.120871	-0.0520165	-0.0209385	-0.0370958	-0.0573984	-0.0744118	-0.07342	0.0154356	-0.0245158	-0.00673612	0.012797	0.0470814	1.07535	1.12534	1.14992	1.15345	1.15204	1.16303	1.12969	1.15618	1.12175	1.09835	1.07866	1.13571	1.16344	1.11504	1.20226	1.2825	2.29867	1.15457	1.14874	1.11447	1.1158	1.18007
Med19-FIN-049	0.00892583	0.00358411	-0.0404878	-0.0433622	-0.0504384	-0.0535874	-0.0392954	-0.0192747	-0.0587535	-0.0194785	-0.00897075	-0.047702	0.0403306	-0.0322349	0.0145372	0.107644	-0.0403799	-0.0244718	-0.0343537	-0.0579652	-0.0683447	-0.0589101	0.00564384	-0.00870223	0.00397954	0.0363083	0.0611757	1.05687	1.19357	1.18368	1.16066	1.14642	1.1898	1.16096	1.14117	1.16327	1.11864	1.09696	1.17452	1.19494	1.13817	1.22344	1.20698	1.15457	2.28168	1.18333	1.1621	1.12697	1.2219
Med19-FIN-050	0.0130933	0.0109393	-0.0275651	-0.0313389	-0.0477292	-0.0479711	-0.0356392	-0.0236221	-0.0484583	-0.0182854	-0.0207553	-0.0412831	0.0253898	-0.0426758	0.0135505	0.127426	-0.0502575	-0.0308186	-0.038287	-0.0498586	-0.0722095	-0.0569609	0.0106706	-0.0114399	-0.0056979	0.013352	0.063875	1.06927	1.1788	1.17775	1.19797	1.15995	1.18972	1.15525	1.17535	1.1686	1.11809	1.08011	1.14869	1.22808	1.13171	1.25305	1.18322	1.14874	1.18333	2.3114	1.13628	1.13088	1.19873
Med19-FIN-051	0.0182777	0.0134202	-0.0391089	-0.0372156	-0.0546733	-0.0737324	-0.0390511	-0.0215767	-0.0490294	-0.0240022	-0.0173186	-0.0420588	0.0295859	-0.0305561	0.0106841	0.116103	-0.0459629	-0.0308402	-0.0327122	-0.0365298	-0.0704673	-0.060823	0.00571264	-0.0188924	6.63386e-05	0.0303014	0.0458886	1.04219	1.122	1.1231	1.13305	1.11933	1.15672	1.10343	1.10381	1.11195	1.07955	1.07979	1.12285	1.16315	1.09874	1.17248	1.14125	1.11447	1.1621	1.13628	2.2099	1.12163	1.18667
Med19-FIN-052	-0.00403027	-0.00545502	-0.0346255	-0.0369024	-0.0536252	-0.0470284	-0.0310748	-0.0184547	-0.0425617	-0.0110363	-0.0201658	-0.04691	0.0165168	-0.027395	0.00938316	0.119983	-0.0528838	-0.0227301	-0.0387951	-0.0451612	-0.0714117	-0.0467925	0.0222676	-0.0124697	-0.00454903	0.0229777	0.0487676	1.03576	1.10601	1.12075	1.12244	1.12717	1.11725	1.08374	1.1119	1.12913	1.06512	1.06324	1.0984	1.14756	1.09686	1.15832	1.14263	1.1158	1.12697	1.13088	1.12163	2.20245	1.14613
Med19-FIN-053	0.0166027	0.0132841	-0.0421088	-0.0365167	-0.0479117	-0.0522787	-0.0312833	-0.0232548	-0.0579666	-0.0199911	-0.00875732	-0.0505869	0.0131639	-0.0350025	0.00607358	0.124882	-0.0415155	-0.0290739	-0.032701	-0.0471653	-0.0703828	-0.0615999	0.0233777	-0.00940015	0.00351377	0.0238379	0.0583429	1.09968	1.1986	1.1988	1.1682	1.17974	1.20377	1.1737	1.15746	1.1979	1.13805	1.10714	1.16711	1.19569	1.15712	1.25078	1.20306	1.18007	1.2219	1.19873	1.18667	1.14613	2.35391
Med19-FIN-054	0.0136934	0.010556	-0.0477409	-0.0347568	-0.0572119	-0.0701249	-0.0327874	-0.0328754	-0.0510004	-0.0224862	-0.0177573	-0.0531848	0.0250143	-0.0377911	0.00918878	0.119318	-0.0462597	-0.0347673	-0.0338268	-0.0541426	-0.0809363	-0.0663305	0.0113466	-0.0162181	0.000615219	0.0191235	0.0432524	1.10795	1.22059	1.22218	1.22815	1.1926	1.22458	1.19569	1.22094	1.1994	1.13308	1.11584	1.19206	1.25978	1.18336	1.28331	1.23358	1.19701	1.2346	1.24211	1.16207	1.1579	1.23508
Med19-FIN-055	0.00923915	0.00208451	-0.0319384	-0.0441827	-0.0518707	-0.0434932	-0.038769	-0.0174759	-0.0413276	-0.0164355	-0.0188607	-0.0380844	0.0314526	-0.0350709	0.00897131	0.110628	-0.0396936	-0.0130077	-0.0196895	-0.0454817	-0.0714948	-0.0611663	0.0134606	-0.00929082	0.0139232	0.0268589	0.0528572	1.00961	1.08787	1.0676	1.09687	1.11873	1.11075	1.05559	1.0851	1.10271	1.05659	1.05639	1.09648	1.13767	1.07007	1.13837	1.10129	1.08963	1.11325	1.08416	1.08946	1.05332	1.1225
Med19-FIN-056	0.0161081	0.0157653	-0.0356327	-0.0311951	-0.0381415	-0.0540251	-0.0330428	-0.0291909	-0.0474563	-0.0051658	-0.020495	-0.0510965	0.031419	-0.0252969	0.0203714	0.109749	-0.0331998	-0.0334072	-0.039822	-0.0473947	-0.0632694	-0.0644839	0.0175547	-0.015591	-0.000631127	0.0296312	0.041568	1.05384	1.15455	1.13024	1.15462	1.14437	1.17171	1.13161	1.13254	1.13206	1.08407	1.06882	1.12083	1.15089	1.0867	1.18893	1.15696	1.12795	1.15535	1.14764	1.09211	1.09878	1.1866
Med19-FIN-057	-0.0245049	-0.027102	-0.0417112	-0.0320062	-0.0496386	-0.0588957	-0.0454617	-0.0211147	-0.0546435	-0.00694144	-0.00887287	-0.042486	0.0170642	-0.0368186	0.00772615	0.113329	-0.0378865	-0.0219895	-0.0454147	-0.0468362	-0.0630587	-0.0555764	0.0118373	-0.0199607	-0.00553557	0.0173658	0.0570207	1.06144	1.15513	1.16219	1.16994	1.13292	1.16931	1.16635	1.19064	1.15828	1.11257	1.10414	1.15908	1.18653	1.13482	1.21291	1.16606	1.14149	1.19575	1.16794	1.12662	1.10132	1.19497
Med19-FIN-058	-0.0240256	-0.0260926	-0.0225919	-0.0423048	-0.0467241	-0.0454604	-0.0262183	-0.0170894	-0.0373575	-0.0151898	-0.00786573	-0.0340802	0.0260157	-0.0353759	0.0235746	0.122403	-0.0453315	-0.0200869	-0.022767	-0.0368719	-0.0566807	-0.0505114	0.0205687	-0.00910632	0.0163761	0.0326652	0.0528398	0.976697	1.08646	1.08517	1.06603	1.07143	1.08175	1.04347	1.04293	1.07108	1.03099	1.01136	1.07977	1.09628	1.03708	1.12369	1.08791	1.07298	1.11168	1.07297	1.04868	1.03217	1.12873
Med19-FIN-059	0.00269899	-0.00303646	-0.0237835	-0.0470995	-0.0481098	-0.0597259	-0.0451472	-0.028574	-0.0551081	-0.0190633	-0.0240667	-0.0482702	0.0324038	-0.03565	0.0123925	0.146908	-0.04463	-0.0233819	-0.0325676	-0.0494016	-0.0675067	-0.0624963	0.0246852	-0.0111279	-0.000584842	0.0168181	0.0530586	1.05468	1.15575	1.14225	1.14646	1.12913	1.16433	1.13325	1.13443	1.14445	1.09145	1.06244	1.12017	1.19797	1.10993	1.21063	1.16162	1.13587	1.17886	1.16359	1.14531	1.10073	1.20547
Med19-FIN-060	-0.00375572	-0.00574773	-0.0267129	-0.0358271	-0.0361611	-0.0459989	-0.03374	-0.0185853	-0.0484743	-0.0240883	-0.00676363	-0.0423337	0.0159075	-0.0374506	0.0285966	0.127024	-0.0430508	-0.0233734	-0.0265089	-0.0365873	-0.0628511	-0.0551836	0.023228	-0.00912297	0.014622	0.0208797	0.0521723	0.999187	1.09941	1.09082	1.08847	1.06778	1.11802	1.05757	1.07883	1.09973	1.03887	1.01314	1.05908	1.13869	1.05688	1.13719	1.11047	1.06167	1.09544	1.09822	1.06041	1.03567	1.11448
Med19-NOR-001	0.00579999	0.00378954	-0.00782161	-0.0120065	-0.00118078	-0.0123365	-0.0336001	-0.0230736	-0.00247384	-0.0178621	-0.00928812	0.000274326	-0.0272282	-0.0180383	-0.0178975	-0.0283927	-0.0130902	-0.0170313	-0.018781	-0.0156651	0.0113714	-0.0132385	-0.0307575	0.00760112	-0.0148771	-0.018864	-0.0164281	-0.108072	-0.111287	-0.121961	-0.108855	-0.120555	-0.108601	-0.0973628	-0.104743	-0.11316	-0.0985198	-0.106254	-0.111497	-0.114431	-0.111986	-0.133468	-0.11756	-0.114849	-0.114868	-0.109215	-0.112149	-0.107228	-0.120379
Med19-NOR-002	-0.0294794	-0.0273976	-0.0133406	-0.00306711	-0.00204816	-0.00611403	-2.30149e-06	0.00729271	-0.00411474	-0.00683133	-0.0271979	-0.00731734	-0.0241271	-0.012132	-0.0127832	-0.0164784	-0.0233357	-0.0266777	-0.0162378	-0.0214313	0.0176088	-0.0112165	-0.0164583	-0.0147225	-0.0253218	-0.00689765	-0.00648113	-0.106001	-0.110041	-0.112025	-0.0993044	-0.123593	-0.105225	-0.0982078	-0.103382	-0.106851	-0.0895765	-0.108635	-0.118583	-0.114412	-0.113502	-0.123637	-0.102436	-0.101774	-0.0946835	-0.0995225	-0.110468	-0.11254	-0.105013
Med19-NOR-003	-0.0449869	-0.0475553	0.00223772	-0.00378307	-0.000531783	-0.000900108	0.00556189	-0.0065053	0.0113763	-0.00358786	-0.00250135	0.0229608	-0.00582865	0.00972255	0.023297	-0.0180301	0.00163996	0.023345	0.0042535	-0.00719222	0.0180812	0.0155871	-0.00526134	0.0130609	0.00763567	-0.000976552	-0.00839378	-0.108815	-0.128487	-0.122295	-0.122771	-0.106984	-0.107018	-0.111218	-0.112528	-0.10283	-0.104945	-0.109793	-0.119347	-0.121011	-0.107712	-0.119865	-0.0990708	-0.11653	-0.111188	-0.110737	-0.109172	-0.112998	-0.110127
Med19-NOR-004	-0.0331497	-0.0351848	-0.00440491	-0.0252806	0.00724438	-0.00683221	-0.027006	-0.00944118	-0.0075871	-0.0175352	-0.015398	-0.0110578	-0.0131616	-0.000484436	-0.00347403	-0.026452	-0.0103504	-0.0159085	-0.021897	-0.0272553	0.0256953	0.0112628	-0.0268216	-0.0112558	-0.0224163	-0.00949926	-0.014442	-0.105668	-0.10967	-0.0998732	-0.110448	-0.125018	-0.106479	-0.0885515	-0.117418	-0.0973436	-0.0820448	-0.11067	-0.128595	-0.110868	-0.113895	-0.11732	-0.109615	-0.0956874	-0.0926044	-0.0930676	-0.117939	-0.119716	-0.107683
Med19-NOR-005	-0.0404726	-0.0378813	-0.00937475	-0.00538929	-0.0112871	-0.0135812	-0.0233218	-0.0119096	-0.00567426	-0.0136412	-0.0193512	-0.00451448	-0.012108	-0.0095696	-0.0219809	-0.0153664	-0.0172792	-0.0248353	-0.0108762	-0.0178787	-0.00253116	-0.00478128	-0.0263262	-0.00472474	-0.00374299	-0.000403634	-0.00609116	-0.112255	-0.106853	-0.111961	-0.112873	-0.122323	-0.11231	-0.103721	-0.11343	-0.109568	-0.0987343	-0.106124	-0.119934	-0.117319	-0.10441	-0.116693	-0.110218	-0.113934	-0.105312	-0.114296	-0.100587	-0.112616	-0.11302
Med19-NOR-006	-0.0346528	-0.0371411	-4.62475e-05	-0.0098224	0.00654008	-0.00787027	0.00106302	-0.00357387	-0.00446717	-0.00672378	-0.000997703	-0.00606547	0.00642989	0.0160925	-0.0138715	-0.0077571	0.000308168	0.00105533	0.00551619	-0.0110394	0.00559119	-0.00863103	-0.017195	-0.00179497	0.00479226	0.0122259	0.0108769	-0.0901637	-0.0987468	-0.0885273	-0.0949547	-0.109409	-0.0985097	-0.100214	-0.095172	-0.0915706	-0.0705439	-0.0782789	-0.101406	-0.111709	-0.0996796	-0.109088	-0.102762	-0.10742	-0.0962764	-0.0998453	-0.103562	-0.0931633	-0.101361
Med19-NOR-007	-0.0417707	-0.0451847	-0.0138287	-0.00982269	0.0025386	-0.00660284	-0.0236862	-0.0131948	-0.00435267	-0.0102839	-0.0121136	-0.00317224	-0.0150581	-0.00118452	-0.00838069	-0.0233457	-0.0219218	-0.0140496	-0.00270602	-0.0231996	0.0103607	-0.00469253	-0.0170522	-0.0104323	-0.0136038	-0.00520298	-0.00632066	-0.0943649	-0.09426	-0.105904	-0.094531	-0.115095	-0.105539	-0.0932483	-0.101674	-0.102405	-0.083477	-0.0865462	-0.116861	-0.105318	-0.108057	-0.113744	-0.104558	-0.105268	-0.0966629	-0.105287	-0.100369	-0.0988857	-0.118778
Med19-NOR-008	-0.0130378	-0.0113957	-0.00959877	0.00106328	-0.0103784	-0.0203364	-0.0122714	-0.00684341	0.00240318	-0.0147062	-0.0264043	-0.011552	-0.0224776	-0.0107264	-0.00463441	-0.0205808	-0.00235027	-0.0181925	-0.031811	-0.0354273	-0.00327934	0.000636104	-0.0250489	-0.0161184	-0.0042568	-0.00204448	-0.019123	-0.103323	-0.12099	-0.132536	-0.118148	-0.130962	-0.129656	-0.104135	-0.124067	-0.112751	-0.109874	-0.114181	-0.126292	-0.128048	-0.121886	-0.135511	-0.12955	-0.11954	-0.116854	-0.119602	-0.126131	-0.12309	-0.133498
Med19-NOR-009	-0.0218829	-0.0200254	-0.00832978	-0.026504	0.00773094	-0.00418235	-0.0307714	-0.0111702	-0.0145359	0.00134969	-0.00653995	-0.00506055	-0.0333644	-0.0151289	-0.00641371	-0.0371499	-0.00555592	-0.0146791	-0.0188258	-0.0330509	0.00473151	-0.00890138	-0.0285714	-0.0226288	-0.0123743	4.32775e-05	-0.00144432	-0.109364	-0.0901456	-0.0918228	-0.0750079	-0.122862	-0.0991532	-0.0811223	-0.090602	-0.0831092	-0.0817453	-0.0825766	-0.102472	-0.106588	-0.100046	-0.113099	-0.0939229	-0.0914933	-0.0900846	-0.0844307	-0.0991593	-0.102009	-0.0946437
Med19-NOR-010	-0.0184729	-0.0195285	-0.0105473	-0.00565812	-0.00953736	-0.015519	-0.0252583	-0.00140655	-0.00455415	-0.0201115	-0.0144543	0.00177045	-0.0338123	-0.0116825	-0.0108341	-0.0378404	-0.0153368	-0.0300566	-0.0170567	-0.0194147	0.00961581	0.00471487	-0.03959	-0.0021026	-0.00945598	-0.0153871	-0.00122381	-0.114617	-0.124632	-0.13112	-0.125042	-0.130854	-0.126617	-0.122314	-0.113273	-0.12183	-0.110142	-0.117057	-0.127815	-0.130447	-0.128858	-0.141594	-0.120748	-0.119709	-0.117408	-0.115542	-0.118656	-0.116397	-0.139866
Med19-NOR-011	-0.0165125	-0.0138771	-0.0209756	0.00643468	0.0107954	-0.0189193	-0.0144258	-0.00276416	-0.00524342	-0.0175749	-0.00358614	-0.00658003	-0.00781163	-0.00744136	0.00168384	-0.0194539	-0.0102773	-0.0236924	-0.0147957	-0.0153523	0.00653067	0.00362816	-0.0336893	-0.00489135	-0.0098545	-0.0104427	-0.00887853	-0.117164	-0.10584	-0.117656	-0.10483	-0.120539	-0.0998635	-0.0969639	-0.102606	-0.1119	-0.0845068	-0.099708	-0.112179	-0.113662	-0.10308	-0.131444	-0.102829	-0.108821	-0.104517	-0.0931165	-0.110463	-0.100526	-0.10807
Med19-NOR-012	-0.0126778	-0.0123311	-0.00389657	0.000484409	-0.00200116	-0.00224744	-0.0184507	-0.0038993	-0.000845119	-0.0255187	-0.0240108	-0.0129755	-0.0235229	-0.00533554	-0.0192103	-0.0139064	-0.00820012	-0.0231258	-0.0315668	-0.020526	0.0354742	-0.0123387	-0.0160845	-0.00899626	-0.0110428	0.00409319	-0.0158189	-0.119252	-0.104705	-0.0925229	-0.1001	-0.108223	-0.0984432	-0.100836	-0.101787	-0.10863	-0.0994357	-0.0913855	-0.107747	-0.109073	-0.112971	-0.109555	-0.104725	-0.104572	-0.11691	-0.10626	-0.107606	-0.0967053	-0.112257
Med19-NOR-013	-0.0310912	-0.0300561	-0.00616224	-0.00512258	0.015581	-0.0147976	-0.0105855	-0.00409828	0.00904609	-0.0247715	-0.03383	-0.00623605	-0.00295823	-0.0146322	-0.0125856	-0.0167672	-0.0154958	-0.023784	-0.0158316	-0.0222583	0.0192498	0.00494316	-0.0264516	-0.000814001	-0.00482899	-0.00277447	-0.003788	-0.0911111	-0.08555	-0.0897235	-0.0760903	-0.0959014	-0.08152	-0.0860172	-0.09094	-0.0818991	-0.0740858	-0.078733	-0.0979371	-0.087126	-0.0978793	-0.102195	-0.0913641	-0.0892322	-0.0778359	-0.0800086	-0.0850502	-0.0928266	-0.098303
Med19-NOR-014	-0.0409993	-0.039346	-0.000450179	-0.00668645	0.00746934	-0.00121896	-0.00928946	-0.00885649	0.00425582	-0.010731	-0.0257139	0.00300299	-0.0178151	-0.00934411	0.00070415	-0.0158008	-0.0156725	-0.0174432	-0.0176777	-0.0159805	0.0220837	0.00223507	-0.00688643	0.0050212	0.00494069	-0.0208047	-0.00551316	-0.117997	-0.128245	-0.12532	-0.111478	-0.127429	-0.123125	-0.100264	-0.130122	-0.118155	-0.107679	-0.103928	-0.124721	-0.125272	-0.125857	-0.128641	-0.125719	-0.111999	-0.127514	-0.120322	-0.115746	-0.117538	-0.127362
Med19-NOR-015	-0.00706476	-0.00671484	-0.0136324	-0.00681515	0.00576475	-0.0085204	-0.0142905	-0.0171174	-0.00222631	-0.0114914	-0.0195842	-0.0096443	-0.00977725	-0.0191535	-0.0251857	-0.0213267	-0.00342797	-0.0227596	-0.0207043	-0.0203449	0.0105467	0.000295536	-0.0216905	-0.0322936	-0.0315317	-0.0188542	-0.00703658	-0.120326	-0.121484	-0.121584	-0.108517	-0.126547	-0.114352	-0.111773	-0.118909	-0.116385	-0.104281	-0.101561	-0.13607	-0.124119	-0.123844	-0.128736	-0.118497	-0.118761	-0.114372	-0.115942	-0.112141	-0.117779	-0.130005
Med19-NOR-016	-2.46584e-05	-0.00144095	-0.00554482	-0.0017328	-0.0127154	-0.0127354	-0.0265262	-0.000933704	0.00505596	-0.02432	-0.0368997	-0.00725374	-0.00656987	-0.0155979	-0.0126033	-0.0303285	-0.0250086	-0.0213605	-0.0187881	-0.0378457	0.00836416	0.00328739	-0.0205311	-0.0177161	-0.0196747	-0.0240486	-0.00499871	-0.108362	-0.104852	-0.104752	-0.101213	-0.117576	-0.106003	-0.105824	-0.113083	-0.0995893	-0.101805	-0.0980921	-0.114407	-0.116208	-0.11373	-0.109203	-0.100962	-0.106052	-0.102902	-0.0983896	-0.106135	-0.10554	-0.114412
Med19-NOR-017	-0.0262579	-0.0296605	-0.000917542	-0.00583103	-0.00442558	-0.0084975	-0.0040271	-0.00589659	-0.000389673	-0.0290049	-0.0250176	-0.00451705	-0.0284601	-0.0138159	-0.0134272	-0.0245616	-0.0217787	-0.0351205	-0.016872	-0.0277158	0.015508	0.000975256	-0.0126049	-0.00472354	-0.00669281	-0.00437637	-0.0325996	-0.110683	-0.111905	-0.13811	-0.1047	-0.131396	-0.126487	-0.104395	-0.122464	-0.114045	-0.0945694	-0.101485	-0.117505	-0.12022	-0.128092	-0.121912	-0.122426	-0.12296	-0.119025	-0.112935	-0.117432	-0.12057	-0.12616
Med19-NOR-018	-0.024512	-0.0255522	0.00343341	-0.0269226	-0.00326248	-0.0140105	-0.0166962	-0.0174812	0.00204002	-0.0160685	-0.0196108	-0.0120956	-0.0258364	-0.00811428	-0.012667	-0.0312808	-0.00340115	-0.0254105	-0.0112149	-0.0202355	0.0185609	0.000713151	-0.0344356	-0.0110325	-0.0271198	-0.0161519	-0.0246079	-0.11002	-0.115099	-0.112167	-0.102184	-0.130947	-0.115831	-0.115868	-0.10537	-0.11328	-0.0949507	-0.0986645	-0.128056	-0.131406	-0.128522	-0.125517	-0.110652	-0.114296	-0.114737	-0.10738	-0.112534	-0.112097	-0.120278
Med19-NOR-019	-0.0563382	-0.0509951	0.00288121	-0.00107513	-4.02604e-05	-0.00232496	0.00381731	-0.00990373	0.0099678	-0.00133642	-0.0210389	-0.0160932	-0.0115346	-0.00496323	-0.013003	-0.0381539	-0.0084503	-0.00984649	-0.0187574	-0.00115879	0.00866516	0.00570407	-0.0289921	-0.00589828	-0.00423968	-0.0013407	-0.00784951	-0.103039	-0.110752	-0.107995	-0.105813	-0.106811	-0.10725	-0.10256	-0.113964	-0.117022	-0.109462	-0.0944555	-0.11803	-0.118074	-0.10933	-0.122536	-0.116804	-0.106199	-0.108188	-0.106516	-0.105278	-0.11036	-0.117358
Med19-NOR-020	-0.0465088	-0.0470791	-0.0220358	0.011609	0.0124435	-0.00189959	-0.00585773	-0.00564955	0.00152611	-0.00509586	-0.00915611	0.00721395	-0.00474588	0.00356313	-0.0129709	-0.0296075	0.0105062	-0.0125399	-0.0113131	-0.011304	0.0192576	0.013407	-0.0125435	-0.00544085	-0.00446676	-0.0040518	-0.0162988	-0.101343	-0.116275	-0.114459	-0.120677	-0.125649	-0.114209	-0.118217	-0.114466	-0.117851	-0.105008	-0.105035	-0.122502	-0.124872	-0.120536	-0.126574	-0.12452	-0.110798	-0.115468	-0.116775	-0.122962	-0.105948	-0.118309
Med19-NOR-021	0.000138831	-0.00333919	-0.00182999	-0.00663901	-0.00152077	-0.0199269	-0.00438943	0.000315955	-0.00629065	-0.0121973	-0.0175766	0.00122829	-0.0251326	-0.003848	0.000608172	-0.0198044	-0.0126275	-0.0239283	-0.0143372	-0.0281433	0.0262417	-0.00269228	-0.0182885	-0.00689566	-0.0160886	0.00368057	-0.0130602	-0.109514	-0.113387	-0.106404	-0.0960334	-0.113972	-0.111801	-0.10751	-0.112606	-0.105067	-0.0877766	-0.101994	-0.120273	-0.108829	-0.103363	-0.108788	-0.11199	-0.107952	-0.108047	-0.10549	-0.103804	-0.115478	-0.115727
Med19-NOR-023	-0.00177738	-0.00496263	-0.0123644	-0.0151532	0.00245355	-0.0199659	-0.0131028	-0.00645881	-0.00592451	-0.00999224	-0.0199339	0.0034379	-0.0227779	-0.0079297	-0.023615	-0.0322773	-0.014547	-0.0108682	-0.0212057	-0.0261571	-0.000252345	-0.00390378	-0.0197348	-0.00384523	-0.0227454	-0.0128947	-0.0175594	-0.11025	-0.0974014	-0.105958	-0.116757	-0.121652	-0.107981	-0.0933198	-0.104227	-0.095859	-0.101058	-0.112323	-0.116913	-0.114404	-0.109715	-0.119502	-0.110425	-0.10373	-0.0979867	-0.109254	-0.104476	-0.105256	-0.116488
Med19-NOR-024	-1.04841e-05	-0.00434012	-0.00408016	-0.0103028	0.00306198	-0.00587597	-0.0109921	-0.00572624	-0.0045397	-0.0152954	-0.0295218	-0.0142866	-0.0183483	-0.0110608	-0.0227649	-0.0212824	-0.00506437	-0.0124073	-0.00160829	-0.0195505	0.0123213	-0.00475002	-0.0331567	-0.0113454	-0.00829205	-0.00416564	-0.00265931	-0.114345	-0.108594	-0.121783	-0.106278	-0.121648	-0.124413	-0.113455	-0.118118	-0.1144	-0.0971388	-0.116886	-0.117879	-0.121847	-0.114227	-0.116678	-0.117914	-0.117213	-0.106664	-0.118379	-0.112934	-0.10933	-0.120678
Med19-NOR-025	-0.0441901	-0.0360249	0.00785626	0.0175474	0.00379337	5.00732e-05	0.000705842	0.00149378	0.00248452	0.0125803	-0.0159122	-0.0098358	-0.00380711	-0.00503562	-0.0110235	-0.00832678	-0.0055165	-0.00353303	0.00966585	-0.00847137	0.0160796	0.012847	-0.00239313	-0.00379433	-0.015053	0.00160763	-0.0212182	-0.106911	-0.108957	-0.109818	-0.109587	-0.118065	-0.113826	-0.101223	-0.11522	-0.113562	-0.101886	-0.110428	-0.105584	-0.114967	-0.112422	-0.124877	-0.109102	-0.120193	-0.0967466	-0.115679	-0.116458	-0.110257	-0.129129
Med19-NOR-026	-0.011121	-0.0128868	-0.0104054	-0.0101749	-0.00261417	-0.00564398	-0.0174992	-0.0131877	-0.0136919	0.00374261	-0.0028134	0.00442415	-0.0145634	-0.00418883	-0.0237948	-0.028718	-0.015516	-0.0279724	-0.0130732	-0.012277	0.0199035	0.000542301	-0.0159352	-0.00929035	-0.0127205	-0.0162402	-0.00386439	-0.0926804	-0.107479	-0.106846	-0.101497	-0.120139	-0.102007	-0.0912546	-0.113289	-0.107658	-0.0838503	-0.0940129	-0.112927	-0.106357	-0.113732	-0.11582	-0.103214	-0.108119	-0.105394	-0.0972194	-0.10977	-0.101406	-0.111078
Med19-NOR-027	-0.0117567	-0.00900917	-0.00621282	-0.00860328	-0.00197345	0.0116126	-0.0155032	-0.00259887	-0.00948088	-0.0106354	-0.0119408	0.00430291	-0.0116315	-0.00776591	-0.0196971	-0.0249874	-0.00552784	-0.0176215	-0.0127548	-0.0248053	0.0301004	-0.00289276	-0.00508819	-0.0138924	-0.0131389	-0.013148	-0.0201529	-0.115554	-0.116723	-0.102316	-0.111415	-0.119239	-0.112686	-0.100515	-0.112333	-0.105827	-0.103542	-0.113821	-0.128807	-0.125927	-0.116709	-0.115168	-0.113049	-0.102909	-0.109655	-0.0996529	-0.118595	-0.115874	-0.1203
Med19-NOR-028	-0.0193713	-0.0199476	-0.00177888	-0.00149733	0.0071173	-0.0273544	-0.00956516	-0.0111391	0.00936586	-0.0151151	-0.0279935	-0.00999708	-0.0234704	-0.0225942	-0.0132176	-0.0413375	-0.00375204	-0.0181246	-0.00519085	-0.022022	0.0205753	-0.00231074	-0.0253132	-0.0100187	-0.0224894	-0.0223937	-0.0291479	-0.120131	-0.104301	-0.124516	-0.0969657	-0.136657	-0.110459	-0.121099	-0.10981	-0.107538	-0.101752	-0.102762	-0.121481	-0.114251	-0.110887	-0.120372	-0.117951	-0.116021	-0.109246	-0.103914	-0.114669	-0.118146	-0.127115
Med19-NOR-029	-0.00889437	-0.00245303	0.000869798	-0.00318888	0.00116761	-0.000877897	-0.0137564	-0.0165226	-0.00524753	-0.0200782	-0.00293586	0.00977436	-0.0123842	-0.0192649	-0.0152762	-0.0310863	-0.0150331	-0.0173043	-0.0273746	-0.0227486	0.00658004	0.00361198	-0.0016677	-0.0135006	0.000684272	-0.0067706	-0.00772356	-0.0927364	-0.102176	-0.0984651	-0.111339	-0.115104	-0.110578	-0.0982988	-0.0937506	-0.0998688	-0.0988573	-0.0896837	-0.108316	-0.102916	-0.101253	-0.112177	-0.103867	-0.112075	-0.100431	-0.101715	-0.100332	-0.0936225	-0.108862
Med19-NOR-030	-0.0427165	-0.0413192	-0.00400301	-0.000402469	0.0102227	-0.0022463	-0.00274045	-0.00934635	0.0034847	-0.0224583	-0.0248715	0.00362504	-0.0230146	-0.0194057	-0.0228671	-0.0269491	-0.0119074	-0.0360861	-0.0109382	-0.0180753	0.0193017	-0.0186756	-0.013033	-0.00312265	-0.0100151	-0.00918961	-0.00796414	-0.125761	-0.125261	-0.125474	-0.106264	-0.147473	-0.119597	-0.11512	-0.116104	-0.119468	-0.109859	-0.0954057	-0.124965	-0.124799	-0.12021	-0.137656	-0.127531	-0.12498	-0.117648	-0.112383	-0.113906	-0.120937	-0.138546
Med19-NOR-031	-0.00405851	-0.00285958	0.00334741	0.00585843	-0.00741491	0.00776913	-0.00936524	-0.00218613	0.0108395	-0.00989495	-0.0170332	-0.00512961	-0.00782731	-0.0137116	-0.00498962	-0.0276617	0.00982684	-0.0127613	-0.00558239	0.00443187	0.0120385	0.00251354	-0.0216708	-0.00612747	-0.00178861	0.00453577	-0.0177752	-0.0979368	-0.113725	-0.119882	-0.107218	-0.111963	-0.105345	-0.114017	-0.103137	-0.10092	-0.0969504	-0.103402	-0.101158	-0.112489	-0.0999599	-0.12347	-0.104445	-0.116073	-0.116696	-0.111063	-0.105418	-0.0984803	-0.11253
Med19-NOR-032	-0.0124934	-0.0119608	0.00406288	0.00372232	-0.00797458	0.0144444	0.00318131	0.0172925	0.0178179	-0.0206432	-0.01161	-0.00930717	0.00403522	-0.00733222	-0.00698112	-0.00791659	0.00563148	-0.0107126	0.0174905	0.00377206	-0.00260764	0.00339519	0.0056772	0.0077594	-0.00507769	0.00548338	-0.0181024	-0.0865139	-0.096209	-0.0950935	-0.102731	-0.106618	-0.0911755	-0.0886498	-0.0965602	-0.0820488	-0.073173	-0.0841313	-0.0924328	-0.104416	-0.0877571	-0.0940297	-0.0776468	-0.0905582	-0.0947285	-0.081487	-0.0880186	-0.0917726	-0.0906505
Med19-NOR-033	0.206206	0.2062	-0.0114846	-0.0162212	-0.00170547	-0.0235711	-0.00686619	-0.0176262	-0.00925209	-0.0393778	-0.0166791	-0.0110159	-0.0042153	-0.000707424	-0.0148896	-0.0148342	-0.00407822	-0.0295212	-0.0121181	-0.014629	-0.00177909	-0.011814	-0.00749176	-0.00798499	-0.0219358	-0.0213542	-0.0279199	-0.0755367	-0.050138	-0.0785611	-0.0656167	-0.0661053	-0.0704101	-0.0669864	-0.0770314	-0.0789142	-0.0596822	-0.0663215	-0.078689	-0.0603306	-0.0620897	-0.0591333	-0.0748812	-0.0603161	-0.0617841	-0.0738073	-0.0648082	-0.08586	-0.0745617
Med19-NOR-034	0.0894643	0.086339	-0.0493688	-0.0514357	-0.0432059	-0.0571924	-0.0495408	-0.0297286	-0.0471519	-0.0356818	-0.0412487	-0.0494157	0.00745186	-0.0377691	-0.0255031	0.0223637	-0.0448632	-0.0522992	-0.0430109	-0.0648042	-0.0500423	-0.0517315	0.0169026	-0.0300626	-0.0246612	-0.0036174	0.0172895	0.594431	0.71198	0.693812	0.697473	0.687507	0.702209	0.665384	0.659043	0.675345	0.665067	0.628242	0.647603	0.720222	0.672631	0.734068	0.699835	0.675383	0.700063	0.705339	0.671285	0.649634	0.720839
Med19-NOR-035	-0.0101034	-0.0107487	0.00164661	0.00122718	-0.00740724	-0.00955219	0.0103535	0.00644071	0.0057174	-0.00110594	-0.0181201	-0.00206122	-0.0107298	-0.00703747	-0.00743751	-0.0238527	-0.00757888	-0.0230051	-0.00752749	-0.00960113	9.51118e-05	-0.00144821	-0.0135863	0.00429869	-0.00637256	-0.0103401	-0.0158271	-0.0695332	-0.0883263	-0.0868212	-0.0742072	-0.0871792	-0.0690016	-0.0653183	-0.0894163	-0.0785219	-0.0778276	-0.0773653	-0.0689526	-0.0933215	-0.0730915	-0.087098	-0.0784467	-0.0745535	-0.0854815	-0.077625	-0.0825005	-0.0790648	-0.086313
Med19-NOR-036	0.00291136	0.00502819	-0.0215088	-0.0187765	-0.026752	-0.0325233	-0.0231839	-0.00888559	0.00198917	-0.0222355	-0.0427829	-0.0197202	-0.0151512	-0.0301979	-0.017225	-0.00133898	-0.022209	-0.0358706	-0.0235288	-0.038844	-0.0136835	-0.0181052	-0.0238386	-0.0351	-0.0192123	-0.00288613	0.00462345	0.205565	0.249059	0.24295	0.252022	0.226433	0.272593	0.252984	0.239878	0.268894	0.249786	0.22153	0.243736	0.279418	0.23378	0.284178	0.260445	0.242078	0.270396	0.264045	0.278731	0.243082	0.256398
Med19-NOR-037	0.00597102	0.00695537	-0.0104727	-0.00153834	-0.0170292	-0.0183782	-0.0144862	-0.0202184	-0.00591136	-0.0277699	-0.0176662	-0.00751661	-0.0111899	-0.00888397	-0.016693	-0.0253377	-0.00614055	-0.0176639	-0.014585	-0.0226834	-0.00223748	0.00172881	-0.0171938	-0.00700484	-0.0264167	0.000949933	-0.021705	-0.0719859	-0.0489414	-0.0631895	-0.0587009	-0.0573063	-0.0522211	-0.0427058	-0.0551582	-0.0541318	-0.0470443	-0.0476066	-0.0552885	-0.0525339	-0.0565586	-0.0589582	-0.0570086	-0.0515349	-0.0516743	-0.0547346	-0.0429104	-0.0694413	-0.0608355
Med19-NOR-038	-0.0375483	-0.0396445	0.0152541	-0.00608056	0.00383504	0.00791773	-0.00423056	-0.00245715	-0.000149388	0.0154552	-0.00375169	-0.00822351	0.00608713	0.00967829	0.00153483	0.0241452	0.00804726	0.00169578	0.0106202	-0.00646262	0.00423433	-0.00828366	-0.00553581	0.0095931	0.0103825	0.00317603	0.00787538	-0.0633651	-0.058219	-0.0583904	-0.0523716	-0.0698275	-0.0708903	-0.0695594	-0.075412	-0.0748552	-0.0655191	-0.0642515	-0.0624768	-0.0610225	-0.0715345	-0.0590814	-0.0755475	-0.0662903	-0.0775609	-0.0658858	-0.0552107	-0.0630032	-0.0603094
Med19-NOR-039	0.330385	0.334787	-0.0189389	-0.0238533	-0.0219739	-0.0367247	-0.0177165	-0.0177381	-0.0186139	-0.0453865	-0.0354549	-0.0103706	-0.0193941	-0.0372279	-0.0146305	-0.0286234	-0.0148437	-0.020532	-0.0286485	-0.0271501	-0.0134504	-0.019468	-0.0327395	0.00398749	-0.0373981	-0.0228274	-0.0492305	-0.0900784	-0.0784243	-0.114786	-0.0824684	-0.105039	-0.0978436	-0.0876272	-0.0945089	-0.105329	-0.100632	-0.102573	-0.115991	-0.0832934	-0.0972372	-0.103064	-0.0979044	-0.104315	-0.099581	-0.0933732	-0.0739355	-0.102808	-0.0956991
Med19-NOR-040	-0.0216025	-0.0252353	0.0113887	0.00778166	-0.000590893	0.0176417	0.0205614	-0.00160133	-0.0136023	-0.0145169	-0.0223198	-0.0118328	-0.00715853	0.0126674	-0.00805894	-0.0215234	0.00248329	-0.00121846	0.0265642	0.0137186	0.00389589	0.00737976	0.00975607	0.0168384	-0.0203632	0.00628217	-0.0159566	-0.119703	-0.12565	-0.131694	-0.117884	-0.122693	-0.127941	-0.12413	-0.125284	-0.134691	-0.125198	-0.122839	-0.123396	-0.136314	-0.123806	-0.133916	-0.129525	-0.12984	-0.136753	-0.130271	-0.126545	-0.126433	-0.139097
Med19-NOR-041	-0.0285947	-0.0318702	0.000807137	0.0346194	-0.000743258	0.00377801	0.00459468	0.00311034	0.00519956	0.00769523	0.00332403	0.00289688	-0.0136761	-0.00170495	0.0127287	-0.00876307	0.00791476	-0.0139307	0.0056616	0.00381338	0.0136826	0.00612764	-0.00526902	0.0108642	0.0293634	0.00173875	0.00818299	-0.085159	-0.104341	-0.111057	-0.1037	-0.102497	-0.10424	-0.0949487	-0.0965081	-0.110096	-0.0948967	-0.100496	-0.0943789	-0.108145	-0.0926744	-0.101061	-0.106349	-0.110611	-0.0945064	-0.105571	-0.104278	-0.0972904	-0.0967822
Med19-NOR-042	-0.0239096	-0.0232058	0.00481756	-0.00597067	-0.00471773	0.0196261	0.0248504	0.00960447	0.0103157	-0.0135043	-0.00800502	-0.00972889	-0.0101683	0.00325282	-0.0133948	-0.0162859	0.0158818	0.0055034	0.0063927	0.0091647	0.0099809	0.00420075	0.00991009	0.00228744	-0.00117912	0.003863	0.00855295	-0.0861192	-0.10097	-0.100488	-0.0839993	-0.0969402	-0.0977377	-0.100924	-0.0918335	-0.09649	-0.105666	-0.0903561	-0.0895696	-0.0969151	-0.103928	-0.102149	-0.0937782	-0.106643	-0.0932514	-0.0991046	-0.0932834	-0.089235	-0.104508
Med19-NOR-043	-0.04348	-0.0499249	-0.0029273	-0.0120263	0.00870555	-0.00751257	-0.0120487	-0.00272028	-0.0024676	-0.00977813	-0.0133015	0.000349572	0.000337533	0.00466277	0.00165974	-0.0208179	-0.00680193	-0.000552156	0.0156709	-0.00701188	0.00627028	-0.000951091	-0.00543416	-0.00134934	-0.0169417	-0.00948126	-0.000623036	-0.0987326	-0.108497	-0.100634	-0.113402	-0.11177	-0.109352	-0.109078	-0.107721	-0.0964917	-0.107273	-0.108077	-0.102389	-0.113634	-0.10304	-0.108707	-0.101496	-0.102455	-0.0977691	-0.0941405	-0.104113	-0.103779	-0.104582
Med19-NOR-044	0.00289038	0.000240926	-0.0208066	-0.0242951	-0.00694411	-0.0164309	-0.0187984	0.00338261	-0.0169473	-0.0285301	-0.0266255	-0.00674516	-0.0197249	-0.0143471	0.000897993	-0.011757	-0.0295811	-0.0239496	-0.0217071	-0.0357412	-0.0208693	-0.0158394	-0.0263672	-0.00730885	-0.0174449	0.000745397	0.00755313	0.167716	0.166234	0.16725	0.204213	0.169537	0.165107	0.170847	0.189561	0.175434	0.1623	0.150896	0.175676	0.184502	0.170356	0.187414	0.167985	0.170909	0.167233	0.188532	0.156127	0.175215	0.155145
Med19-NOR-046	0.0651011	0.0605094	-0.0363438	-0.0489454	-0.0465196	-0.0799858	-0.0420982	-0.0363133	-0.0685224	-0.0438527	-0.0351839	-0.0453468	-0.0194905	-0.0455175	0.000838211	0.0393726	-0.0568182	-0.029363	-0.0496062	-0.0541382	-0.0583728	-0.0489555	-0.00233762	-0.0215261	-0.023276	0.00324951	0.0214347	0.759426	0.87472	0.877614	0.898753	0.829981	0.864082	0.837043	0.830488	0.850737	0.8251	0.802198	0.823175	0.849235	0.821509	0.899286	0.861583	0.846615	0.876242	0.864872	0.839318	0.820666	0.898689
Med19-NOR-047	0.0353454	0.0328709	-0.0236704	-0.0458915	-0.0458191	-0.0587983	-0.0431194	-0.021966	-0.0459763	-0.0300638	-0.0319465	-0.0358169	-0.00537887	-0.0352479	-0.0183129	0.0269361	-0.0422828	-0.0200333	-0.0476398	-0.0591872	-0.0599353	-0.0460428	-0.0132812	-0.0216699	-0.0338371	-0.00961472	0.00618268	0.522027	0.604435	0.59553	0.613336	0.602528	0.612321	0.555927	0.594553	0.598333	0.563142	0.539332	0.588263	0.635231	0.589723	0.632778	0.613061	0.577354	0.603499	0.622514	0.593272	0.578037	0.590832
Med19-NOR-048	-0.0227148	-0.0253541	0.00589959	0.011209	-0.00151199	-0.00972589	0.00869862	0.00215346	-0.00676934	-0.0171352	-0.00403025	-0.00490278	-0.0100514	-0.0158184	0.0009412	-0.015848	0.00807919	-0.0124999	-0.00406707	-0.00216455	0.00209838	0.00474651	0.0237322	0.00999181	-0.0033256	0.00898097	-0.0102132	-0.0881296	-0.0918153	-0.0926796	-0.102832	-0.0901343	-0.0987701	-0.0894468	-0.0964076	-0.0982145	-0.0885887	-0.0817457	-0.0817923	-0.0938528	-0.0883411	-0.101506	-0.0911077	-0.0845307	-0.101522	-0.0894555	-0.0924185	-0.0895389	-0.0944646
Med19-NOR-049	-0.00962868	-0.00983405	-0.00521713	0.00709714	-0.0128103	0.0085345	0.00146978	-0.00164717	-0.00794646	-0.00707712	-0.0138846	-0.00770032	-0.00859138	-0.00998798	-0.0164608	-0.0326933	-0.00813698	-0.0166634	-8.32848e-05	0.000829354	0.0067318	0.00403676	-0.00957358	0.0013993	-0.00214573	-0.00875335	-0.024628	-0.0955458	-0.105381	-0.118104	-0.105642	-0.119022	-0.113995	-0.0995531	-0.11093	-0.113766	-0.0970405	-0.105423	-0.106144	-0.123019	-0.102693	-0.126744	-0.105994	-0.123372	-0.114633	-0.106065	-0.100907	-0.111017	-0.121625
Med19-NOR-050	-0.00344922	0.0021819	0.0181017	0.00793973	0.0111683	-0.00302207	0.0206029	0.000278845	0.00375774	0.00189388	0.0160725	-0.0118411	0.00377272	0.0162317	0.00167471	-0.0138273	0.00882388	-0.011031	-0.00637503	0.00626205	0.0164548	0.00325181	-0.00609156	0.00301252	0.00643927	0.00689974	-0.0116714	-0.100824	-0.111341	-0.115918	-0.114693	-0.110503	-0.118296	-0.121243	-0.110677	-0.102777	-0.103906	-0.109219	-0.122758	-0.118887	-0.117478	-0.122482	-0.113643	-0.125782	-0.123325	-0.10658	-0.112933	-0.118544	-0.110071
Med19-NOR-051	0.080828	0.0792898	-0.0118668	-0.0258814	-0.0132259	-0.0244583	-0.0240476	-0.0195044	-0.0219904	-0.0158773	-0.0279107	-0.0299511	-0.018676	-0.0102822	-0.0250362	0.00285011	-0.013745	-0.0357578	-0.0341355	-0.0260505	-0.0324835	-0.0170283	-0.0193858	-0.00865725	-0.0196287	0.000801364	-0.0129193	0.187335	0.217698	0.225216	0.247458	0.204717	0.218661	0.216051	0.226501	0.19975	0.216246	0.201379	0.202834	0.225749	0.213588	0.235921	0.214789	0.218495	0.221701	0.232325	0.194693	0.229738	0.220083
Med19-NOR-052	0.0696512	0.0716435	-0.0400462	-0.0518266	-0.0552732	-0.0684808	-0.0584036	-0.0267208	-0.0488393	-0.0423934	-0.0377575	-0.0386137	-0.00492548	-0.040476	-0.00884127	0.0296145	-0.0541352	-0.0517843	-0.0576575	-0.0752465	-0.0640644	-0.0555662	-0.0161771	-0.0269119	-0.0216303	0.00824035	0.00676584	0.737776	0.809748	0.79737	0.839967	0.796982	0.815919	0.773786	0.795025	0.808194	0.770139	0.7364	0.80003	0.834389	0.788801	0.835614	0.811437	0.80139	0.830197	0.840075	0.799395	0.76547	0.832156
Med19-NOR-053	0.0475235	0.049344	-0.0344924	-0.034602	-0.0485621	-0.0397854	-0.0283368	-0.0212618	-0.0338083	-0.0271092	-0.0313244	-0.0391966	-0.0143616	-0.0343834	-0.00402767	0.0204771	-0.0430006	-0.0283976	-0.036487	-0.0472173	-0.0481488	-0.0458365	0.00506583	-0.0241766	-0.0217361	-0.00625496	0.00919345	0.541305	0.630969	0.630708	0.650553	0.610518	0.636352	0.602211	0.635754	0.619205	0.574533	0.55949	0.581196	0.653131	0.608511	0.662419	0.636273	0.616841	0.619085	0.651017	0.581525	0.593134	0.628494
Med19-NOR-054	0.129222	0.126459	-0.0306177	-0.0171111	-0.0311157	-0.0514754	-0.037756	-0.0413917	-0.0356997	-0.0314539	-0.0107448	-0.0258207	-0.0143466	-0.0321349	-0.0208345	0.0148337	-0.0331905	-0.0448603	-0.0446928	-0.0612102	-0.0499788	-0.0418691	-0.00660366	-0.0150248	-0.0196642	-0.019538	0.0184652	0.428885	0.515832	0.498296	0.508552	0.493741	0.512629	0.499956	0.505877	0.497545	0.448134	0.430525	0.488898	0.549879	0.504508	0.555398	0.519445	0.503291	0.512376	0.544763	0.505496	0.463222	0.515354
Med19-NOR-055	0.46714	0.474554	-0.00565806	-0.0314759	-0.0248168	-0.0457602	-0.0101814	-0.0204184	-0.0173161	-0.0376581	-0.0275227	-0.0131504	-0.0368218	-0.0318171	-0.0372437	-0.0183931	-0.0128807	-0.0333817	-0.013794	-0.0254344	0.000173777	-0.0386654	-0.00779894	-0.0297395	-0.0344115	-0.0413557	-0.0303431	-0.089139	-0.0841667	-0.106307	-0.0676353	-0.0716825	-0.0910108	-0.0746527	-0.0911853	-0.0984299	-0.0860774	-0.105992	-0.0899529	-0.0809008	-0.0844252	-0.100975	-0.0987683	-0.0847973	-0.0912005	-0.0910789	-0.0723523	-0.101262	-0.100933
Med19-NOR-060	0.0303577	0.0279177	-0.00195577	0.0123939	0.00216186	-0.00771332	0.00134162	-0.0099144	0.00277099	-0.0271641	-0.00653655	-0.0076751	-0.0174083	-0.0230306	0.00392005	-0.0227912	0.00490972	-0.0196399	-0.00909819	-0.00853528	0.00531663	-0.00692526	-0.0245642	-0.00155006	-0.00905968	-0.00461494	-0.0195419	-0.104076	-0.109184	-0.110766	-0.107285	-0.113851	-0.0934655	-0.100624	-0.109641	-0.0924373	-0.107689	-0.0912081	-0.108247	-0.106682	-0.112806	-0.10252	-0.108697	-0.0997492	-0.0946083	-0.0939839	-0.0997773	-0.0977642	-0.0932358
Med19-NOR-061	-0.00392589	0.00046768	-0.00463929	-0.000484188	-0.00907559	-0.0212754	-0.0155808	-0.0118212	0.00689253	-0.00978779	-0.036569	-0.0193669	-0.0104437	-0.0125196	-0.00463996	-0.0308618	-0.0129525	-0.0248871	-0.0149076	-0.0140506	0.00303268	-0.0184914	-0.025779	-0.00699404	-0.0160854	-0.00937434	-0.0166517	-0.0796561	-0.0574351	-0.0800689	-0.0920011	-0.0944685	-0.0791693	-0.0632566	-0.0816414	-0.0714664	-0.0704719	-0.0725099	-0.0753772	-0.0834473	-0.0775749	-0.0781049	-0.0765256	-0.0767824	-0.0685044	-0.0667363	-0.073553	-0.0886747	-0.0793886
Med19-NOR-062	0.00859079	0.00567285	0.0074809	0.00220972	-0.00582589	-0.00168967	-0.0155554	-0.014946	-0.0111028	0.00182069	-0.00818875	-0.00756054	-0.027618	-0.00849079	0.00394361	-0.0168588	-0.0129463	-0.0169527	-0.0176716	-0.0215242	0.0116307	-0.000409177	-0.0172422	-0.00498346	0.00526784	0.00470677	-0.00799462	-0.087424	-0.0887385	-0.0918925	-0.0843989	-0.104394	-0.0843485	-0.0683886	-0.0889668	-0.0960098	-0.0658243	-0.0922901	-0.0802101	-0.0855913	-0.0883105	-0.0858197	-0.0840253	-0.0834191	-0.0741183	-0.081877	-0.0747982	-0.0993065	-0.0933631
Med19-NOR-063	0.007936	0.00964052	0.00349572	-0.00153609	-0.00574845	-0.0169257	-0.00735484	-0.00670897	-0.0058891	-0.0126263	-0.00586413	0.00145552	-0.0108237	-0.0149396	-0.00130813	-0.0106327	-0.00637836	-0.0103575	-0.00351232	-0.00492799	0.00477973	0.0115551	-0.0113548	-0.0108399	-0.0210588	-0.0139407	-0.014579	-0.110937	-0.112768	-0.105466	-0.104242	-0.110128	-0.107916	-0.106168	-0.110809	-0.111357	-0.0911263	-0.0935186	-0.120242	-0.101506	-0.110022	-0.110072	-0.115117	-0.0973624	-0.105766	-0.112792	-0.112778	-0.10972	-0.114912
Med19-NOR-068	0.0365625	0.0372416	-0.0130938	-0.0182069	-0.00130987	-0.00350348	-0.00139114	-0.0107793	-0.00715151	-0.0176722	-0.0213761	0.0117314	-0.0145952	0.00247112	-0.0147561	-0.0182639	0.00703446	-0.012541	-0.0159742	-0.00585132	0.00847076	0.000760972	0.00394895	-0.014829	-0.00772645	-0.00988498	-0.00225469	-0.0731307	-0.0692672	-0.0757275	-0.0689834	-0.0946242	-0.0912034	-0.0657526	-0.0711948	-0.0723669	-0.0763705	-0.0737801	-0.0942032	-0.0864829	-0.0873873	-0.0742944	-0.0923383	-0.0891936	-0.0822925	-0.0656817	-0.0861467	-0.0765665	-0.0907225
Med19-NOR-070	0.00359072	0.0022086	-0.0115863	-0.0241909	-0.0362284	-0.0515971	-0.0376107	-0.0276995	-0.0149041	-0.00835926	-0.0344385	-0.0280635	0.0173579	-0.0209815	-0.0169843	0.0278772	-0.0366742	-0.0407627	-0.0416091	-0.0513335	-0.0267417	-0.0332169	-0.035054	-0.0177384	-0.0242817	-0.00342474	0.0102746	0.417792	0.478368	0.467519	0.487595	0.469846	0.481056	0.478281	0.476434	0.48094	0.442283	0.453326	0.463642	0.50253	0.445137	0.516786	0.498617	0.469755	0.491127	0.507433	0.467832	0.451906	0.491238
Med19-NOR-071	0.0133473	0.00986741	-0.00961067	-0.000551638	-0.00773916	-0.0159256	-0.0164547	-0.0120271	-0.0101871	-0.00417443	-0.0095011	-0.0144258	-0.0213226	-0.0168666	0.00373223	-0.0119038	-0.0028239	-0.00238346	-0.0197058	-0.0114586	0.0109342	-0.00282247	-0.0305936	-0.0104398	-0.0202096	-0.012665	-0.005816	-0.108822	-0.101176	-0.11318	-0.0977186	-0.109355	-0.113239	-0.107081	-0.103267	-0.107125	-0.0949156	-0.103305	-0.11309	-0.117856	-0.100558	-0.112912	-0.118554	-0.10542	-0.0986719	-0.102954	-0.105347	-0.107086	-0.108393
Med19-NOR-073	0.0285031	0.034944	0.00918856	-0.0107339	0.00871548	-0.00852886	-0.0215352	-0.0160478	-0.0107393	-0.00792395	-0.0134239	0.00568166	-0.00849851	-0.00116613	-0.0164662	-0.0100428	-0.0166544	-0.0344041	-0.0240325	-0.0300133	0.0158006	0.00222044	-0.0287869	-0.0174066	-0.0140028	-0.00634235	-0.0296547	-0.102627	-0.0958799	-0.119617	-0.0981549	-0.110665	-0.104119	-0.0888608	-0.10595	-0.101048	-0.0818965	-0.0896894	-0.103999	-0.110335	-0.100063	-0.11818	-0.0965614	-0.0952263	-0.0900464	-0.101757	-0.106683	-0.104322	-0.106943
Med19-NOR-074	0.0740068	0.077057	-0.0101947	-0.0209722	0.00304729	-0.0011866	-0.0195604	-0.0105584	-0.00198011	-0.0139668	-0.0282735	-0.0080379	-0.0126866	-0.0187719	-0.0100077	-0.044358	-0.00561055	-0.017551	-0.0123438	-0.00197041	0.00578732	0.00679429	-0.0228978	-0.00415013	-0.00543554	0.00142106	-0.00877458	-0.0864375	-0.0733664	-0.0890901	-0.0865294	-0.0885788	-0.08999	-0.0726045	-0.0970824	-0.0843773	-0.0805891	-0.0819749	-0.0798955	-0.084891	-0.0810478	-0.0868968	-0.0768473	-0.06778	-0.077906	-0.0770021	-0.0720159	-0.0807143	-0.0847103
Med19-NOR-075	0.0412719	0.0421309	0.000656033	-0.0147823	0.00256553	-0.00513244	-0.000377418	-0.0119977	0.000930297	-0.0192459	-0.0180609	0.00820727	-0.0112064	-0.0178983	-0.0297445	-0.0395526	-0.0130182	-0.0212283	0.0100565	-0.0109203	0.0186566	0.00776707	-0.0189888	-0.00983728	-0.00184873	0.00570404	-0.00528244	-0.113618	-0.10305	-0.106644	-0.0914959	-0.108164	-0.0961106	-0.0910115	-0.100144	-0.105095	-0.110487	-0.096636	-0.116708	-0.11981	-0.11322	-0.121201	-0.110949	-0.113095	-0.112922	-0.110981	-0.109245	-0.10843	-0.126004
Med19-NOR-076	0.0085219	0.00528613	0.00290333	-0.0077548	-0.00333558	-0.0136432	0.0116227	0.00478965	0.00468576	-0.0052641	-0.0118499	-0.00461078	-0.0321539	-0.0103575	-0.00964331	-0.0201079	-0.00713353	-0.0255465	-0.00831825	-0.0115695	-0.0018821	0.00080001	-0.00736721	0.0160517	-0.012337	-0.00124518	-0.00702242	-0.0877639	-0.0918514	-0.0955515	-0.0812995	-0.0986401	-0.0931549	-0.0862436	-0.100278	-0.0913752	-0.086396	-0.0847048	-0.0975121	-0.0950874	-0.0985109	-0.100593	-0.0916427	-0.0925839	-0.0783359	-0.093056	-0.0958832	-0.104186	-0.109826
Med19-NOR-077	0.0463224	0.0492586	-0.0227054	-0.0414898	-0.042994	-0.0334121	-0.0528247	-0.0306715	-0.0400706	-0.0232918	-0.041399	-0.044838	-0.00569534	-0.0318284	-0.023877	0.0265041	-0.0436395	-0.0344398	-0.0443716	-0.0485641	-0.0324224	-0.0390049	-0.00104183	-0.0205985	-0.0170132	-0.0223427	-0.00893053	0.429118	0.494914	0.501328	0.531	0.494205	0.501394	0.488272	0.478259	0.519006	0.46727	0.447158	0.476878	0.517821	0.49505	0.536981	0.490753	0.490125	0.504811	0.519169	0.498773	0.470701	0.506506
Med19-NOR-078	0.0527929	0.0467793	-0.00769313	-0.00176964	-0.00388258	-0.0167128	-0.0114154	-0.0148967	-0.0169176	-0.0176361	-0.0175853	0.000131413	-0.00577762	-0.013293	-0.0175392	-0.00518844	-0.0123312	-0.00589214	-0.0026915	-0.0155644	0.0116522	-0.0120122	-0.00387718	-0.0129588	-0.0126837	-0.00582581	-0.0147597	-0.106074	-0.0845672	-0.0973471	-0.0795409	-0.0876066	-0.0968669	-0.0798023	-0.0963224	-0.0875101	-0.0834965	-0.0891704	-0.0900042	-0.0969118	-0.102245	-0.0910034	-0.105071	-0.093326	-0.0871372	-0.0981346	-0.10011	-0.0961347	-0.106426
Med19-NOR-079	0.0103286	0.00732797	0.0064651	-0.00886859	0.00328159	-0.000659194	-0.01603	-0.00615355	0.000525824	-0.000696119	-0.00316201	-0.00425223	-0.0134394	0.00322802	-0.00772976	-0.0193448	-0.0117339	-0.0347012	-0.0198367	-0.0232402	0.0125017	-0.00175122	-0.0131624	-0.00986637	-0.00490906	-0.00510718	0.00021073	-0.094489	-0.104207	-0.106633	-0.0854814	-0.108832	-0.0996746	-0.0904909	-0.0975745	-0.0964433	-0.084819	-0.0840039	-0.103248	-0.0910902	-0.0930219	-0.108329	-0.10511	-0.0977722	-0.0913673	-0.0866082	-0.0927385	-0.0887454	-0.10276
Med19-NOR-081	0.0164331	0.0157493	-0.0101236	-0.00991345	-0.00353615	-0.00444296	-0.0070928	-0.018875	0.000607278	-0.0124825	-0.0216695	-0.0042598	-0.0111853	-0.0217995	-0.022759	-0.0216836	-0.00816504	-0.00795155	-0.0302542	-0.00135806	-0.00256022	0.00727014	0.00535969	-0.00900223	-0.00970233	-0.00688563	0.0160326	-0.0598402	-0.046408	-0.0539249	-0.0382262	-0.0425729	-0.0473898	-0.0554307	-0.0594328	-0.0461882	-0.0494149	-0.0475169	-0.0532492	-0.050103	-0.0578568	-0.0491754	-0.0590366	-0.0486939	-0.0489953	-0.0600919	-0.0583382	-0.0667857	-0.0379211
Med19-NOR-082	0.0393616	0.0381501	-0.00329303	-0.00708213	-0.000712221	-0.0188562	-0.0271401	-0.012378	0.000366076	-0.0139412	-0.00627732	-0.0105973	-0.0227362	-0.0191141	0.00535181	-0.0270004	-0.0202245	-0.0164774	-0.0190567	-0.0159011	-0.00666216	-0.00429245	-0.0301796	-0.020021	-0.0282708	-0.00853836	-0.00365886	-0.0548946	-0.0601771	-0.0585909	-0.0455351	-0.0696228	-0.0552921	-0.051438	-0.0592934	-0.0648712	-0.0512859	-0.0497227	-0.06932	-0.0641349	-0.0579878	-0.068187	-0.0487575	-0.0571756	-0.0389247	-0.0555124	-0.0640408	-0.0528224	-0.0702937
Med19-NOR-085	0.07328	0.0669384	-0.0463734	-0.0421032	-0.0519388	-0.052879	-0.0397634	-0.0348925	-0.0299264	-0.0247813	-0.0412592	-0.0428125	0.0135312	-0.0406611	-0.00966985	0.0510346	-0.0512218	-0.0377012	-0.04083	-0.0508662	-0.0616309	-0.0553748	-0.0134501	-0.0233699	-0.0160809	0.00403996	0.0107899	0.736139	0.777938	0.774399	0.812314	0.784973	0.781523	0.739797	0.786051	0.763986	0.716288	0.705322	0.754063	0.809225	0.744645	0.818159	0.793939	0.777807	0.775955	0.801361	0.743227	0.754787	0.777852
Med19-NOR-089	0.00699512	0.0122432	-0.0205973	-0.00856578	-0.0201337	-0.0172222	-0.0238681	-0.0135568	0.00129674	-0.0192935	-0.0217132	-0.0148783	-0.0207236	-0.01865	-0.00133671	0.00937927	-0.0126299	-0.0355112	-0.0290428	-0.0271628	-0.0150475	-0.00286201	-0.0288948	-0.0112427	-0.00996107	0.00929763	-0.00549205	0.151335	0.159645	0.158513	0.180064	0.157078	0.157622	0.163411	0.171979	0.150233	0.157453	0.145553	0.147324	0.163471	0.149135	0.191461	0.165633	0.16692	0.163667	0.173065	0.151889	0.149812	0.15554
Med19-NOR-091	0.109454	0.113282	-0.00596399	-0.0208437	-0.00898962	-0.0265333	-0.0214817	-0.0288619	-0.0284743	-0.0137654	-0.0185593	-0.0122083	-0.0133957	-0.0110613	-0.0260606	-0.0256628	-0.0295465	-0.0394789	-0.0375064	-0.0281391	-0.0046859	0.00525736	-0.0274411	-0.0299702	-0.0149551	-0.0207106	-0.0229986	0.0268791	0.056987	0.0314518	0.0324346	0.0326142	0.0497072	0.0476364	0.0424961	0.0513899	0.0478799	0.02844	0.0509532	0.0447214	0.0314932	0.0361403	0.0484649	0.0320554	0.0527798	0.0479131	0.0593197	0.0268785	0.0344641
Med19-NOR-092	0.0855006	0.0785417	-0.0134234	-0.0180785	-0.0239527	-0.0496774	-0.0390165	-0.0251076	-0.0277296	-0.0127487	-0.0288093	-0.0222807	-0.0184476	-0.0350184	-0.026338	0.00220077	-0.0147056	-0.0381867	-0.0338963	-0.0283956	-0.0148864	-0.0222069	-0.0153167	-0.0182394	-0.0261421	-0.00292406	-0.00564614	0.246636	0.358809	0.343333	0.345728	0.303618	0.336154	0.338961	0.339816	0.317305	0.304067	0.288738	0.299849	0.348753	0.318589	0.367514	0.322301	0.328983	0.344651	0.358855	0.311181	0.296607	0.323956
Med19-NOR-093	0.229087	0.225527	-0.0242433	-0.0469443	-0.0506758	-0.0512325	-0.0379734	-0.0230637	-0.0320676	-0.0367391	-0.0454698	-0.0304328	-0.0230043	-0.037595	-0.0296718	0.0193915	-0.0520987	-0.0306351	-0.0366666	-0.0397368	-0.0435606	-0.0384955	0.000451128	-0.0169273	-0.0285893	-0.010978	-0.00164742	0.364211	0.410439	0.404495	0.450581	0.420596	0.421347	0.414871	0.404119	0.403699	0.377318	0.393409	0.390281	0.444819	0.420269	0.421955	0.39986	0.405494	0.41423	0.40577	0.407917	0.412946	0.421215
Med19-NOR-094	0.06534	0.0602572	-0.0139416	-0.0263366	-0.00979257	-0.0244043	-0.0234332	-0.00717757	-0.0148033	-0.00654766	-0.0060015	-0.00908195	-0.0344924	-0.0200525	-0.00785666	-0.0169243	-0.0325453	-0.0266426	-0.0268946	-0.0265146	0.00201395	-0.0155011	-0.0252169	0.00144345	-0.0210366	-0.0016498	-0.00288025	0.104394	0.115073	0.105859	0.139155	0.103542	0.116591	0.111952	0.110059	0.119046	0.111772	0.100013	0.10889	0.10743	0.0933275	0.120285	0.109422	0.118318	0.13319	0.118088	0.117909	0.0963712	0.118135
Med19-NOR-095	0.111851	0.103054	-0.0288811	-0.0431676	-0.0504624	-0.0584769	-0.06098	-0.0345436	-0.0361789	-0.0364016	-0.0496028	-0.0579456	-0.017061	-0.0502861	-0.0072336	0.021938	-0.0552277	-0.060238	-0.0588547	-0.0781246	-0.0441092	-0.0455135	-0.0122764	-0.0287381	-0.0264051	-0.00346171	-0.000577732	0.610897	0.691071	0.723124	0.753563	0.694985	0.718892	0.69288	0.72201	0.687576	0.67287	0.63141	0.681716	0.740972	0.69921	0.761969	0.698767	0.699546	0.713183	0.741152	0.697206	0.666591	0.706481
Med19-NOR-098	0.0625116	0.0639331	-0.0130435	-0.0312728	-0.0126159	-0.0421338	-0.0366441	-0.0217109	-0.0184561	-0.0294627	-0.0462929	-0.0368691	-0.0158068	-0.0168801	-0.00855807	0.0122923	-0.0187734	-0.0278945	-0.0343212	-0.0465734	-0.0186923	-0.0334192	-0.0308717	-0.0058976	-0.0176649	0.00261601	-0.0187081	0.240542	0.278638	0.269817	0.303523	0.274134	0.281457	0.300827	0.282639	0.272909	0.2726	0.280278	0.273168	0.281033	0.268126	0.28691	0.259274	0.268841	0.286147	0.279594	0.258185	0.267611	0.265372
Med19-NOR-099	0.179575	0.187731	-0.030161	-0.0449136	-0.0530303	-0.0416595	-0.0532331	-0.0311449	-0.0426318	-0.0451707	-0.0345704	-0.0406147	0.0174689	-0.0350291	-0.0325757	0.0192547	-0.0314271	-0.0426993	-0.0460925	-0.0587348	-0.0500976	-0.0437826	-0.00903844	-0.0338019	-0.02603	-0.011362	0.00256931	0.478787	0.526764	0.524083	0.529731	0.539239	0.54346	0.502592	0.542329	0.532195	0.503509	0.500439	0.534729	0.553486	0.53097	0.553835	0.545058	0.517997	0.528272	0.551953	0.515179	0.51169	0.523538
Med19-NOR-100	0.521414	0.517495	-0.0157128	-0.0169616	-0.028457	-0.0362952	-0.0255821	-0.0114263	-0.00744407	-0.0442154	-0.02338	-0.0064083	-0.0237664	-0.0300094	-0.0387545	-0.038246	-0.0268211	-0.0502362	-0.0246973	-0.0312609	-0.0149652	-0.0345783	-0.0390817	-0.00497682	-0.0449499	-0.028989	-0.0403923	-0.0646703	-0.0436833	-0.0782719	-0.0353015	-0.0506392	-0.0570006	-0.0517834	-0.0565508	-0.0645016	-0.0629989	-0.0596998	-0.0600002	-0.0397712	-0.0517295	-0.0470013	-0.0584853	-0.0492343	-0.058021	-0.051824	-0.0359375	-0.0709945	-0.0555321
Med19-NOR-101	0.144425	0.144371	-0.00902212	-0.029785	-0.0438167	-0.0457142	-0.0465072	-0.0242225	-0.0337726	-0.023142	-0.0430635	-0.0221933	-0.0120705	-0.0367687	-0.0259296	0.00631347	-0.0479345	-0.0292119	-0.0271228	-0.0373912	-0.0216229	-0.0378697	-0.0176546	-0.018513	-0.0151401	-0.00766491	-0.00330952	0.305175	0.327149	0.34232	0.341513	0.341703	0.331502	0.338397	0.292723	0.325309	0.333464	0.334035	0.318882	0.336544	0.320436	0.341477	0.320886	0.317124	0.348864	0.333379	0.339735	0.319507	0.367973
Med19-NOR-102	0.063991	0.0656831	-0.0284822	-0.0451643	-0.0252247	-0.0484423	-0.0390275	-0.0189236	-0.0208987	-0.0201477	-0.0464837	-0.0482348	5.70938e-05	-0.0536853	-0.0152711	0.0146285	-0.0461591	-0.0533319	-0.0491147	-0.0623686	-0.0227815	-0.0449684	-0.0141652	-0.0285872	-0.00937341	-0.00188918	0.0126954	0.41503	0.492453	0.492568	0.494685	0.475817	0.514318	0.472663	0.461038	0.486049	0.449066	0.443632	0.446556	0.516378	0.471466	0.515288	0.502476	0.479238	0.481025	0.495917	0.471801	0.440145	0.478126
Med19-NOR-103	0.0368502	0.0383806	0.00725028	-0.0163923	-0.00573614	-0.00638755	-0.0141278	-0.00637405	-0.00596911	-0.0113085	-0.0175231	-0.000926878	-0.0124292	-0.0058144	-0.0149646	-0.00594449	-0.0162446	-0.0173589	-0.0223724	-0.013768	-0.00465663	-0.000448592	-0.0289975	-0.022544	-0.0224173	-0.00652516	0.00766433	-0.0347327	-0.00647732	-0.0338203	-0.0117338	-0.0373546	-0.0326447	-0.0172739	-0.0386752	-0.0213667	-0.00778606	-0.0235387	-0.0312184	-0.0270605	-0.0235225	-0.0350146	-0.0263931	-0.0407609	-0.0267552	-0.015773	-0.0280476	-0.0215973	-0.0233286
Med19-NOR-104	0.0714128	0.0676693	-0.0265025	-0.0370331	-0.0450042	-0.0560887	-0.039616	-0.0252447	-0.0334054	-0.0193789	-0.0332257	-0.0443106	-0.0243456	-0.0391143	-0.000964329	0.0325914	-0.0552556	-0.0454904	-0.0633163	-0.0741344	-0.0438894	-0.0476079	-0.0108583	-0.0397385	-0.00836792	0.0171518	-0.004204	0.646966	0.703142	0.713455	0.770337	0.699324	0.702931	0.689529	0.715047	0.694015	0.672749	0.65821	0.669553	0.725775	0.691465	0.752527	0.710535	0.703293	0.719224	0.737264	0.684461	0.689713	0.710302
Med19-NOR-105	0.0324118	0.033806	-0.0389386	-0.0597815	-0.0530654	-0.0711623	-0.0652475	-0.0346103	-0.0591917	-0.0269119	-0.0318468	-0.0596698	0.00202491	-0.0411091	-0.0104566	0.0491823	-0.0467652	-0.0532447	-0.0524149	-0.0626328	-0.0478017	-0.0521036	0.00358358	-0.0228612	-0.0315944	0.00961875	0.0188266	0.754914	0.875286	0.880271	0.891076	0.827587	0.862458	0.859184	0.859983	0.867753	0.820729	0.817553	0.833736	0.878493	0.824151	0.913396	0.878969	0.859943	0.873185	0.885945	0.853267	0.833236	0.867556
Med19-NOR-106	0.0349846	0.0324111	-0.0307941	-0.0284575	-0.00676576	-0.0262207	-0.0256377	-0.0173204	-0.0113455	-0.022884	-0.0354294	-0.0257765	-0.00706361	-0.0320294	-0.00866705	0.014271	-0.0205481	-0.0286174	-0.0471615	-0.0456476	-0.020308	-0.0192249	-0.0227809	-0.015555	-0.0172091	-0.00894534	-0.0160885	0.233583	0.266588	0.247866	0.299748	0.256166	0.265733	0.249353	0.270939	0.260976	0.238694	0.242376	0.265535	0.282144	0.262206	0.271559	0.250025	0.260665	0.271872	0.281447	0.246521	0.233749	0.226025
Med19-NOR-107	0.158314	0.15916	-0.0208226	-0.0211997	-0.00114412	-0.02749	-0.0389319	-0.0170125	-0.0230395	-0.020034	-0.0322123	-0.0207012	-0.0165876	-0.0165055	-0.0228064	-0.0202652	-0.0271048	-0.0248355	-0.0233692	-0.0380246	-0.0028363	-0.0218588	-0.011536	-0.0201242	-0.0202961	-0.0255504	-0.0329367	0.0123095	0.0371869	0.0227536	0.0402847	0.0233729	0.0154856	0.0286113	0.0263106	0.010351	0.033928	0.0227931	0.0269914	0.0353617	0.0197099	0.0425079	0.0268285	0.0249355	0.0343431	0.0447646	0.0362131	0.018725	0.0309414
Med19-NOR-109	-0.0485528	-0.0476934	-0.00986772	0.0108652	0.00756535	0.00408661	0.00414353	0.00492263	-0.00261011	-0.00926158	-0.0147769	-0.0105273	-0.00742623	0.0229413	-0.00568553	-0.0101517	0.00350236	0.0167626	0.0305365	0.00291551	0.00587889	0.0112117	0.0087164	0.0062864	-0.0106125	-0.00458992	-0.00559965	-0.0938107	-0.0788934	-0.0977237	-0.110661	-0.0996966	-0.101692	-0.108639	-0.0999236	-0.0984607	-0.0908381	-0.0935391	-0.106783	-0.106538	-0.101635	-0.105398	-0.0917205	-0.0981948	-0.104398	-0.107834	-0.0990143	-0.0944843	-0.0945921
Med19-NOR-110	-0.0533928	-0.0578841	-0.00225083	0.012699	0.00133209	0.0110271	0.0110198	0.00477824	-0.00846153	0.0104557	0.00658692	0.0212005	-0.00226375	0.0120464	0.0197691	-0.0117405	0.00522896	0.000656543	-0.00109599	-0.00679364	0.00341063	0.0177481	0.00855298	0.000244604	0.00368384	-0.00281369	-0.00569463	-0.0941736	-0.0962076	-0.100562	-0.113967	-0.105538	-0.0860715	-0.102933	-0.0997119	-0.0878311	-0.085727	-0.0897791	-0.105885	-0.0973367	-0.0918497	-0.0997344	-0.0920642	-0.0881256	-0.0939946	-0.0931673	-0.0992434	-0.0914588	-0.0989242
Med19-NOR-111	0.490205	0.498774	-0.0264763	-0.032401	-0.0234236	-0.0302564	-0.0284513	-0.0279277	-0.0155695	-0.0361378	-0.0347469	-0.0285445	-0.0366214	-0.0293245	-0.0318359	-0.0418354	-0.0236482	-0.0262315	-0.0213782	-0.00986499	0.00418817	-0.0339917	-0.0357417	-0.0191537	-0.0602519	-0.0246657	-0.0326264	-0.078187	-0.0516904	-0.100512	-0.0767439	-0.061052	-0.0690817	-0.069349	-0.0863825	-0.0846242	-0.0785502	-0.0689726	-0.0810478	-0.0632369	-0.0746085	-0.0716647	-0.0858439	-0.0748742	-0.0794632	-0.0779447	-0.0635538	-0.0948554	-0.0791068
Med19-NOR-112	-0.0505361	-0.0505943	-0.000818632	0.0164744	-0.0145599	0.00993713	0.00890759	0.00262502	-0.000325418	-0.000101596	0.0108664	-0.00622668	-0.00602731	-0.016079	0.0117626	0.00897894	0.00810173	-0.00116125	-0.00333836	-0.00441097	0.000563583	0.00876731	0.00307547	-0.0146473	0.0125469	0.00130778	0.00782813	-0.0912984	-0.109294	-0.099681	-0.0861559	-0.0819931	-0.0954095	-0.0840134	-0.0912978	-0.089415	-0.0843978	-0.0917673	-0.102773	-0.0984925	-0.100736	-0.101036	-0.0924336	-0.0889316	-0.0846349	-0.0941897	-0.0860087	-0.0904212	-0.100969
Med19-NOR-114	-0.0211862	-0.023741	-0.00940666	-0.0142542	0.00366617	0.00900288	-0.00490242	0.0208744	0.0114972	-0.0138673	0.000647958	0.0046548	-0.011608	-0.0148474	-0.000751888	-0.0056158	-0.0143919	-0.0134525	-0.019755	-0.00527309	-0.00174686	0.00916496	-0.00825211	-0.00752371	0.00216109	0.00322109	-0.0200186	-0.0864949	-0.0941714	-0.0934109	-0.0927308	-0.106114	-0.0926221	-0.0958674	-0.097887	-0.0935753	-0.0941337	-0.0854515	-0.0917145	-0.107918	-0.0951886	-0.10953	-0.0961105	-0.0881252	-0.0976529	-0.097165	-0.0902597	-0.0899298	-0.0999246
Med19-NOR-115	-0.0734695	-0.071795	-0.01047	0.00894373	0.00246816	-0.00415082	0.00729446	-0.00293601	0.00651667	0.0058683	0.0097528	0.0024399	0.00670675	-0.0209658	-0.000861712	-0.0134303	-0.00573425	0.00271075	-0.000585534	0.00217138	0.000403305	-0.00668554	-0.00683269	0.0139335	-0.00090073	-0.0044341	0.0161535	-0.0735819	-0.0916716	-0.0755032	-0.0891311	-0.0863311	-0.0861945	-0.0863785	-0.0790261	-0.090717	-0.092305	-0.074532	-0.0780451	-0.0794587	-0.0856027	-0.0950662	-0.0843045	-0.0851352	-0.086053	-0.0798229	-0.0808702	-0.0875826	-0.0858759
Med19-NOR-116	-0.0705274	-0.0725453	0.000613876	0.00349712	0.00311759	-0.000919552	-0.0100565	-0.00388066	0.00395619	0.0201728	0.0111944	0.0134002	-0.0209869	-0.00813737	-0.000370844	0.00202262	0.00637637	-0.00937554	-0.0198576	-0.00921928	-0.0031325	-0.000365053	-0.0178197	0.00170659	-0.00863174	-0.0113366	0.00717513	-0.0853966	-0.0879819	-0.083367	-0.0772751	-0.0925068	-0.0920302	-0.0808109	-0.0798567	-0.0836193	-0.0672518	-0.072506	-0.0914677	-0.0974731	-0.0938307	-0.0919991	-0.0851339	-0.0880131	-0.0849763	-0.0740384	-0.0899283	-0.102128	-0.0922599
Med19-NOR-117	-0.0614205	-0.05483	0.0308084	0.00352761	0.009412	0.0018516	0.0067688	0.00349983	0.00875569	0.00094981	-0.0114556	-0.00242687	0.00809799	0.0120337	0.00350064	-0.00647016	0.00361659	-0.00818395	0.0110692	0.000757493	0.00420792	0.00691397	0.00416375	-0.00399	0.00138021	0.000921985	0.00277284	-0.0976395	-0.102699	-0.0976166	-0.10229	-0.119045	-0.11075	-0.103707	-0.10211	-0.114566	-0.0961637	-0.103651	-0.113948	-0.0951655	-0.104431	-0.1082	-0.113525	-0.100075	-0.103925	-0.105155	-0.104739	-0.103101	-0.103367
Med19-NOR-118	-0.063687	-0.0653127	-0.00061517	-0.0137911	0.00853876	-0.00931481	-0.00490874	-0.0145675	-0.00735021	0.0085136	-0.00469192	-0.00679152	-0.00517375	-0.00189178	-0.00789276	-0.00705782	0.00837399	-0.0125132	0.00633516	-0.00655626	0.00647955	0.0132058	-1.4335e-05	0.0160207	0.00130733	-0.00130721	7.13605e-05	-0.0757244	-0.0903104	-0.0788441	-0.0705523	-0.0850632	-0.0751674	-0.0673571	-0.0705172	-0.0667303	-0.0733868	-0.0810256	-0.0765398	-0.0902324	-0.0883808	-0.0911801	-0.0758849	-0.0730892	-0.0749547	-0.0861898	-0.0763838	-0.08468	-0.0820326
Med19-NOR-119	-0.0483939	-0.0508859	-0.00803531	0.0104087	0.011585	0.00259865	-0.0174035	-0.0178336	0.00763207	0.00973139	-0.000956831	0.00425747	-0.0133074	0.00640532	0.00763266	-0.0134025	0.00597281	0.000125097	0.000652719	0.000404458	0.00578792	0.0019987	-0.00375263	0.00861117	-0.017943	-0.00557492	-0.00120882	-0.119534	-0.127373	-0.119845	-0.127664	-0.120321	-0.122114	-0.120183	-0.130056	-0.130794	-0.118579	-0.114678	-0.127222	-0.127936	-0.116457	-0.14129	-0.126801	-0.123553	-0.114993	-0.124866	-0.118106	-0.124877	-0.130422
Med19-NOR-120	-0.0148221	-0.0179101	0.00883083	0.00227345	-0.00404408	-0.00434971	0.00752411	0.00377031	-0.00418708	0.00653055	0.00642194	0.000686933	-0.0124217	0.0109734	0.000915821	-0.0203101	-0.00971663	0.0229475	0.0109891	0.00836227	-0.00122156	-0.0129702	0.0025114	-0.00154133	0.00384029	0.0043423	-0.00544155	-0.0669541	-0.0744644	-0.0727191	-0.0664696	-0.0788515	-0.0791844	-0.0647632	-0.0808189	-0.0784824	-0.0964241	-0.0639814	-0.0715835	-0.0753051	-0.0725757	-0.0791236	-0.0877027	-0.071091	-0.0726916	-0.0719254	-0.069598	-0.0758629	-0.0755982
Med19-NOR-121	-0.0548798	-0.0530133	0.00486741	0.00282307	0.0066801	0.000907126	0.0155889	0.0194737	-0.00063899	-0.00936338	-0.00607889	0.00884051	-0.00160855	8.49865e-05	2.85005e-05	0.0134907	-0.0104344	0.00391211	-0.00699598	0.00758344	0.0179421	0.00406543	-0.00197877	-0.00210351	0.000182559	-0.00877728	0.0168037	-0.087197	-0.116259	-0.106793	-0.100809	-0.106129	-0.110826	-0.105156	-0.105412	-0.098611	-0.0864398	-0.0997136	-0.0926568	-0.107053	-0.0952828	-0.107968	-0.112189	-0.0890702	-0.095849	-0.0960052	-0.104809	-0.0936829	-0.113055
Med19-NOR-122	0.116706	0.117008	0.00969454	-0.00388761	-0.00269772	-0.00360865	1.07397e-05	0.00174192	-0.00452517	-0.0126145	-0.00364813	0.000657129	-0.00513823	0.0104515	-0.0105896	-0.0277173	-0.0137334	-0.00986979	-0.0150322	-0.00690556	0.00594118	-0.00725846	-0.0104409	-0.00956566	-0.0194074	-0.00641853	-0.0186596	-0.0959799	-0.0918882	-0.102694	-0.0987758	-0.0966144	-0.112854	-0.105827	-0.10662	-0.106377	-0.0926781	-0.101185	-0.104524	-0.100201	-0.101374	-0.111172	-0.10926	-0.100044	-0.108391	-0.100877	-0.103542	-0.106794	-0.111157
Med19-NOR-123	0.328541	0.325721	-0.0380569	-0.00855111	-0.012475	-0.0399939	-0.00420196	-0.027065	-0.0143179	-0.0148705	-0.00542221	-0.00713749	-0.0203935	-0.00996864	-0.0269672	-0.0095163	-0.0238412	-0.00985015	-0.0148396	-0.0101715	-0.00640828	-0.0199736	-0.0108311	-0.00503701	-0.0262696	-0.00709991	-0.0234941	-0.0795985	-0.0703375	-0.0805523	-0.0647109	-0.0648947	-0.0744639	-0.062297	-0.0883223	-0.0807566	-0.0660311	-0.0747303	-0.0792352	-0.0714144	-0.0880933	-0.0705264	-0.0805652	-0.074711	-0.0813764	-0.0629156	-0.0549509	-0.0765204	-0.0701556
Med19-NOR-124	-0.0391697	-0.038187	0.00726915	0.00119505	0.0228232	-0.00579455	-0.00526544	0.00181188	0.0032484	0.0196934	-0.00850339	0.00739901	-0.00077913	0.0150138	0.0102928	-0.0252358	-0.0168491	-0.00587735	-0.00121352	-0.00479912	0.00446815	0.00240976	-0.0047696	-0.01516	0.0125504	0.00256016	0.00411248	-0.107961	-0.0994654	-0.114517	-0.121241	-0.115853	-0.109795	-0.103986	-0.105838	-0.108451	-0.106802	-0.105604	-0.112267	-0.107714	-0.118039	-0.12307	-0.116015	-0.107253	-0.106499	-0.120024	-0.117052	-0.106993	-0.112227
Med19-NOR-125	-0.0172542	-0.0155416	0.00461699	-0.00625276	-0.00605943	0.00532426	0.00323116	-0.000794205	0.0112067	-0.0167496	-0.0103699	-0.0054289	-0.0129379	-0.00610045	-0.00604391	-0.0162289	-0.017801	-0.0178982	-0.00929229	-0.00763441	0.0117761	-0.00462274	-0.00519868	-0.0120169	-0.0173558	-0.00847287	-0.000657633	-0.0921761	-0.103833	-0.101629	-0.0990028	-0.0990072	-0.10032	-0.104964	-0.0950902	-0.0933452	-0.0883599	-0.0925574	-0.108613	-0.0964945	-0.0952253	-0.110241	-0.0865779	-0.0925816	-0.0910317	-0.0968048	-0.0947515	-0.0930183	-0.107775
Med19-NOR-126	-0.0470438	-0.0480489	0.0172541	0.0154494	-0.0118673	0.0152016	0.0171592	-0.00313416	0.00616083	-0.0170261	-0.000386313	-0.00590484	-0.000964066	0.0187889	0.00578855	-0.0182435	0.0166942	0.00873263	0.00514034	0.0314358	0.0134891	0.0167747	0.00409357	-0.00545785	0.00899625	0.00486879	-0.00051153	-0.106035	-0.10374	-0.117879	-0.12094	-0.108899	-0.114264	-0.106358	-0.106465	-0.124475	-0.0973048	-0.111397	-0.109629	-0.123015	-0.111108	-0.111279	-0.1083	-0.098705	-0.112542	-0.111395	-0.101204	-0.112192	-0.116784
Med19-NOR-127	-0.0475976	-0.0520963	0.0127522	0.0140891	0.0050538	0.0124548	-0.00445617	-0.00308902	0.00447248	0.00915499	0.0108617	0.00973979	0.0164368	0.0116804	0.0108983	-0.00927848	-0.00474311	-0.00680261	-0.00891384	-0.00259077	0.0109123	0.00335391	-0.00818466	0.0164691	-0.00495543	0.00494378	-0.0050986	-0.0879609	-0.0866887	-0.0835056	-0.0917409	-0.095556	-0.0992083	-0.0870281	-0.0922217	-0.094898	-0.10063	-0.0899611	-0.0959368	-0.0962943	-0.0931082	-0.101549	-0.0927653	-0.105016	-0.0916853	-0.0850143	-0.0878184	-0.0860035	-0.0896975
Med19-NOR-128	0.034893	0.034931	0.00398911	-0.00345662	0.00313476	-0.00512725	0.00423666	0.00155917	-0.00519114	-0.00375253	-0.0237619	-0.00305058	0.00399053	-0.0027999	-0.00752632	-0.0204468	-0.0135394	-0.0114596	-0.00586806	-0.00189763	0.00123827	-0.00294554	-0.0123808	-0.00347389	-0.0276725	-0.016276	0.00759838	-0.103481	-0.106649	-0.101346	-0.111201	-0.113271	-0.107524	-0.104078	-0.105033	-0.108876	-0.104197	-0.0896463	-0.106606	-0.10233	-0.107782	-0.110755	-0.102584	-0.103453	-0.105656	-0.104669	-0.103681	-0.101025	-0.106336
Med19-NOR-129	-0.0497887	-0.046733	-0.00554214	0.000334461	-0.00835671	0.00180965	0.00812104	-0.00298204	-0.00302613	0.00484101	0.00228493	-0.00624229	-5.82933e-05	0.0023417	0.00597771	-0.000397477	-0.0120453	-0.00605637	-0.0113231	-0.00692104	0.00130606	-0.00818503	-0.0082673	-0.0102003	-0.0135257	-0.00886155	-0.0122606	-0.0737321	-0.0543234	-0.0901812	-0.0716512	-0.0549813	-0.0639979	-0.0694882	-0.0681155	-0.0679603	-0.0657289	-0.061853	-0.0735992	-0.0770474	-0.0711914	-0.0735543	-0.0830236	-0.0734479	-0.0759904	-0.0667919	-0.0513068	-0.0716958	-0.0787547
Med19-NOR-130	-0.0469353	-0.0500526	0.00822535	-0.00882478	-0.00773541	0.0247649	-0.00819146	-0.00509385	0.0187863	-0.010294	-0.0105962	-0.00121925	-0.0118622	-0.00810803	-6.7348e-05	-0.0321673	-0.000924885	-0.0208179	-0.0066138	-0.00330756	0.0245215	0.00746939	-0.0164992	-0.0110663	0.0108186	0.0013846	-0.000360915	-0.0763551	-0.0793474	-0.08728	-0.0874397	-0.0875216	-0.0668681	-0.0799028	-0.0820342	-0.0794802	-0.0694829	-0.0747943	-0.0877258	-0.0821361	-0.0866038	-0.0841654	-0.0765002	-0.0740158	-0.0730788	-0.0785069	-0.0813644	-0.0803818	-0.093069
Med19-NOR-131	-0.0614351	-0.0604127	0.0066533	0.00484183	0.00835497	0.013058	-0.001817	0.015968	-0.00987899	-0.00671643	0.014882	0.0142635	-0.0125034	0.000758769	0.00107533	-0.00534013	-0.00131228	-0.00127524	0.00347018	0.00547079	0.0181212	0.0317543	-0.0134443	-0.000685088	-0.000245448	0.00941088	0.00824041	-0.0908404	-0.107195	-0.109143	-0.0995091	-0.11235	-0.101323	-0.0914533	-0.101193	-0.103222	-0.0997772	-0.0937635	-0.108305	-0.105059	-0.102636	-0.110556	-0.0998985	-0.106647	-0.102487	-0.0935122	-0.109919	-0.0946912	-0.119366
Med19-NOR-133	-0.0435001	-0.0405414	0.0123095	0.00223853	-0.0128387	-0.0136184	0.00747425	0.00726502	-0.00350519	-0.00704918	-0.0108028	-0.00843503	0.00119131	0.0121964	0.00774278	-0.0141581	-0.0162586	0.00541987	0.000591036	-0.00271788	-0.0102939	0.00497201	-0.0120624	-0.00227509	-0.0190521	-0.0127273	-0.0170392	-0.104331	-0.114404	-0.103535	-0.122672	-0.112955	-0.116318	-0.109187	-0.118458	-0.117462	-0.11233	-0.0984654	-0.102873	-0.116544	-0.101214	-0.113239	-0.118562	-0.114321	-0.109733	-0.111989	-0.106293	-0.117441	-0.116803
Med19-NOR-134	-0.0763227	-0.0792514	-0.000618034	0.00830091	0.00109382	-0.00473615	-0.00116155	0.00373928	0.008507	0.00371184	0.00939603	0.0284065	-0.00848325	-0.00430992	0.00025753	-0.0134421	-0.0230745	-0.015039	0.00318598	0.00646092	0.0101106	0.00567126	0.00888794	-0.00982116	0.00811956	-0.00181793	0.0105884	-0.0913659	-0.120299	-0.0946769	-0.105168	-0.108975	-0.118146	-0.10547	-0.110791	-0.110216	-0.102308	-0.0997934	-0.115663	-0.119714	-0.106156	-0.113816	-0.121028	-0.1049	-0.0999622	-0.105164	-0.0977506	-0.0952588	-0.102198
Med19-NOR-135	-0.0514166	-0.0505416	0.00398011	0.00993866	-0.00932104	0.0164849	-0.00666483	-0.000119073	0.0128949	0.00839605	0.0107757	0.0120117	-0.00692703	-0.00447515	0.000394051	-0.0236248	0.00975144	-0.0199846	-0.00835996	0.0086038	0.00420616	0.0166982	-0.00718889	0.00330375	-0.00135125	0.00162106	-0.0119413	-0.117855	-0.120712	-0.117931	-0.117898	-0.105765	-0.106175	-0.100986	-0.11948	-0.113057	-0.0973491	-0.109806	-0.116921	-0.113072	-0.112614	-0.127366	-0.112371	-0.108854	-0.109317	-0.107077	-0.116341	-0.10082	-0.117057
Med19-NOR-137	-0.0530315	-0.0566764	0.00262896	-0.00042136	0.0037498	0.016142	0.00266218	0.0179343	-0.00755281	-0.000766282	-0.00646766	-0.0103274	0.0124816	0.0122301	-0.00138964	-0.00890417	0.0105982	0.00204295	-0.0100023	0.00677955	0.0198548	0.0185983	0.00742354	-0.0069299	-0.00570767	-0.0194607	0.0127805	-0.0621504	-0.0937951	-0.083508	-0.0774568	-0.0861265	-0.079212	-0.0763844	-0.0819869	-0.0911824	-0.0737672	-0.076255	-0.0758945	-0.0876367	-0.073239	-0.0805277	-0.0810663	-0.0724049	-0.0903418	-0.0846659	-0.0716421	-0.0870894	-0.0813652
Med19-NOR-138	-0.020739	-0.0225648	0.00158782	-0.00935283	-0.000304906	0.0107031	0.00451709	-0.00319212	0.00726175	-0.00113735	0.00479281	-0.00556985	-0.00547592	0.00252897	0.000271376	-0.0255798	-0.0095747	-0.00698049	-0.0224369	0.0152615	-0.00466781	0.0124727	-0.00549344	0.00118124	-0.00804491	-0.0113893	-0.000250273	-0.0882297	-0.0845616	-0.0826234	-0.0860334	-0.100242	-0.0973495	-0.0886312	-0.0905193	-0.0955965	-0.0859599	-0.0818392	-0.0929219	-0.104956	-0.103601	-0.103699	-0.091879	-0.0988644	-0.102437	-0.0982659	-0.0954196	-0.07775	-0.106266
Med19-NOR-139	-0.0171537	-0.0225211	0.00016464	0.00775485	0.00883137	0.00225954	-0.00723899	0.0138118	0.0101745	-0.00280479	-0.00770415	-0.011307	-0.0105828	-0.00285844	-0.00664028	-0.0127814	-0.000443815	0.00305462	0.0129147	0.00175468	0.0123504	0.00945676	-0.0016457	0.00696298	-0.00306972	-0.0162015	-0.0113134	-0.0786087	-0.0990591	-0.101442	-0.0918728	-0.0941314	-0.0899571	-0.100097	-0.0912801	-0.0987957	-0.0885575	-0.0945953	-0.0929337	-0.0963552	-0.0996227	-0.0899191	-0.0912214	-0.0888658	-0.102926	-0.0919128	-0.0935549	-0.0856308	-0.101337
Med19-NOR-140	-0.0523841	-0.0506558	0.00519483	0.0135219	0.0159877	0.00102288	-0.00261883	-0.0016235	0.0182307	-0.0043455	0.00922168	0.00377118	0.010663	-0.00370807	-0.00427869	-0.0188889	0.00337479	0.000476885	0.00634486	0.00483295	0.0188771	0.00919181	-0.00171264	-0.00633185	0.00466301	-0.00129135	0.0125764	-0.116507	-0.123199	-0.119051	-0.133878	-0.114555	-0.122274	-0.128844	-0.1182	-0.121824	-0.123352	-0.112384	-0.121428	-0.124351	-0.10896	-0.141351	-0.123434	-0.122233	-0.127496	-0.119835	-0.120823	-0.124121	-0.135101
Med19-NOR-141	-0.043311	-0.0429403	0.00655031	-0.00251245	-0.00483085	0.00456524	-0.00293945	0.010541	0.00976132	-0.00792714	-0.0106697	0.00189899	-0.00629895	-0.00233188	-0.00639904	-0.0110361	0.00777868	-0.000862714	0.00628414	0.00687341	0.00535964	0.00715544	-0.00839786	-0.0208263	0.0142497	0.00223441	-0.00809509	-0.0652908	-0.0616667	-0.0690795	-0.060162	-0.080477	-0.0685891	-0.0580596	-0.085952	-0.0580817	-0.0676726	-0.0744184	-0.0504722	-0.0745913	-0.0653072	-0.0681162	-0.059142	-0.0649983	-0.0676851	-0.0477432	-0.0702877	-0.0728577	-0.0628908
Med19-NOR-142	-0.0657732	-0.0672093	0.0040667	0.0181966	0.00340841	0.0024925	-0.00362543	0.00221233	0.00770848	8.85409e-05	-0.00120416	0.0200398	-0.0104729	0.00943568	0.00802111	-0.0139707	-0.00508782	-0.0028738	0.000236184	-0.0100695	-0.00660872	0.00709032	-0.00441512	0.00274912	0.00427551	0.0086384	-0.00639711	-0.0883804	-0.10234	-0.0865525	-0.109318	-0.0923344	-0.100699	-0.0999758	-0.0978341	-0.0782396	-0.0885863	-0.0944185	-0.0882493	-0.102409	-0.0959982	-0.100743	-0.0856118	-0.0866785	-0.0876572	-0.104218	-0.10492	-0.104237	-0.109478
Med19-NOR-143	-0.0192815	-0.0195533	0.00180376	-0.0182957	0.0269079	0.00434824	-0.000129754	0.0108214	0.0200692	0.00289005	0.00670797	0.0132457	-0.00419788	-0.000917712	0.00317428	-0.0213482	0.0108966	0.00962111	0.000722998	-0.00828273	0.00968027	0.00908898	-0.00220223	-0.00931286	0.00544644	-0.0120917	-0.0117678	-0.0824625	-0.0996201	-0.0942529	-0.0873975	-0.0930976	-0.0914064	-0.0907798	-0.0851932	-0.0947525	-0.093849	-0.0910278	-0.0971538	-0.097403	-0.0851908	-0.108429	-0.0970703	-0.0838733	-0.0969747	-0.0975199	-0.0954085	-0.0959995	-0.109549
Med19-NOR-146	-0.0407603	-0.0353891	0.00734698	0.0154772	0.0173376	0.00231151	0.00626877	0.00451888	-0.00177166	-0.0174085	0.00474394	0.0138091	-0.00490821	0.0103997	0.00654405	-0.0178287	-0.015491	-0.00912953	0.0109513	0.00852343	0.00202566	0.00664952	-0.00314473	0.00643656	-0.00482258	0.00170484	0.0107863	-0.114337	-0.119168	-0.113867	-0.124509	-0.119847	-0.120722	-0.110658	-0.122315	-0.112568	-0.107839	-0.107647	-0.116843	-0.118959	-0.107848	-0.134577	-0.11303	-0.115309	-0.108951	-0.121907	-0.106254	-0.121521	-0.118248
Med19-NOR-147	0.0229899	0.0184382	0.0121855	-0.0063394	0.0102496	0.00651668	-0.000646851	-0.00608431	-0.00243188	-0.000664488	-0.00451617	-0.00506845	-0.000468042	0.00271154	-0.0044053	0.00332549	-0.0052347	-0.0116579	0.00655733	0.00973019	0.00960564	0.00197256	0.00247859	-0.00825919	-0.0144039	-0.0133574	-0.00649886	-0.0437707	-0.0387733	-0.0564028	-0.0551641	-0.0552962	-0.0609772	-0.0508397	-0.0588698	-0.0484039	-0.0564908	-0.0465597	-0.0642257	-0.0585691	-0.0654824	-0.0507501	-0.0554923	-0.0455508	-0.0497046	-0.0576212	-0.0515532	-0.0423653	-0.0691619
Med19-NOR-148	-0.0350209	-0.0254142	-0.0037102	-0.00281186	0.00654235	0.0126793	-0.00680647	0.00226028	0.0067702	0.00445773	-0.00943892	-0.00634772	-0.0183071	-0.00322956	-0.00142598	-0.0151709	0.00203114	-0.0130703	0.00108196	-0.00286839	0.00810375	0.00208956	0.00310873	-0.0114132	-0.0126793	-0.00937296	-0.00788314	-0.116067	-0.126346	-0.118046	-0.122942	-0.122377	-0.119284	-0.118022	-0.11539	-0.113791	-0.107547	-0.105731	-0.116772	-0.127289	-0.0991699	-0.130206	-0.127597	-0.114065	-0.117154	-0.114443	-0.122727	-0.117405	-0.136997
Med19-NOR-149	-0.0334433	-0.0309545	-0.0160193	-0.00185886	-0.000516191	0.00419807	0.000588548	-0.00451573	-0.0061105	-0.0125673	-0.00783835	-0.0068461	-0.00456525	0.00775702	-0.0136242	-0.0190695	-0.00391063	0.0113548	-0.00646951	0.00792312	-0.00354611	0.00172611	0.00103774	-0.00309331	-0.0194538	-0.013453	-0.0186916	-0.0491883	-0.0464697	-0.0470694	-0.0491791	-0.0411433	-0.054048	-0.0508421	-0.0442451	-0.0490497	-0.044576	-0.0566713	-0.0596884	-0.0572801	-0.0556558	-0.0551706	-0.0554655	-0.0573778	-0.0481975	-0.0508559	-0.0403114	-0.0398687	-0.0429086
Med19-NOR-150	0.44259	0.444324	-0.00715658	-0.0337189	-0.0280943	-0.0313684	-0.0290364	-0.0283055	-0.0228186	-0.0518891	-0.0372152	-0.022481	-0.014061	-0.0223877	-0.0338782	-0.0449615	-0.0359033	-0.0406017	-0.00743911	-0.0195591	-0.0101743	-0.0331011	-0.0317957	-0.0146864	-0.045926	-0.0246776	-0.0382807	-0.0749463	-0.0523296	-0.0925238	-0.0703511	-0.0672047	-0.0785045	-0.0779956	-0.0852979	-0.0923223	-0.0854154	-0.0892208	-0.0890599	-0.0699745	-0.0838292	-0.0797525	-0.0788039	-0.0753305	-0.0906647	-0.0780651	-0.0670527	-0.0888833	-0.0891733
Med19-NOR-151	-0.00621799	-0.00396473	2.523e-05	0.0082216	0.00640298	-0.00328385	0.000400792	0.00367942	-0.00420714	-5.12176e-05	-0.0110697	0.0105394	0.00604022	0.00462064	0.00735443	-0.0129946	-0.0211836	0.0105686	0.0054387	0.000954873	0.00927994	0.0281606	0.00530959	-0.0138837	0.00115719	-0.00962276	0.00751889	-0.109797	-0.103352	-0.125113	-0.123331	-0.130427	-0.116514	-0.123865	-0.112696	-0.118836	-0.115123	-0.111433	-0.119302	-0.120569	-0.107173	-0.118041	-0.111908	-0.115255	-0.117513	-0.103755	-0.112482	-0.105817	-0.119006
Med19-NOR-152	-0.0525675	-0.0566535	0.0105431	0.0115902	0.000234764	0.0143352	-0.011027	-0.00483454	0.0088928	0.0154197	0.0119121	-0.00376859	-0.00759465	0.00544925	-0.00371582	-0.0174362	-0.00535111	0.00022111	-0.000784853	0.0115074	0.00723745	0.0112132	-0.00892457	-0.00413934	-0.000265274	-0.00619852	0.0119519	-0.114505	-0.137602	-0.118847	-0.125846	-0.138992	-0.121294	-0.114116	-0.125322	-0.119245	-0.123577	-0.114535	-0.120104	-0.123401	-0.110113	-0.132868	-0.124389	-0.118536	-0.120744	-0.124949	-0.121222	-0.111273	-0.129947
Med19-NOR-153	-0.0317084	-0.0297808	0.0022334	0.0125165	-0.00757818	0.00172178	-0.0153934	0.00138646	0.00221407	-0.00394947	-0.00586011	0.0174872	0.0147685	0.0108656	-0.0114967	0.00172867	-0.0140826	0.0117502	0.000969797	-0.00107243	-0.00262509	-0.0141319	0.00615418	-0.00624697	-0.0192587	-0.00488029	0.0114522	-0.0400558	-0.0529755	-0.0282374	-0.0425798	-0.0404832	-0.0390825	-0.0328996	-0.0327963	-0.0355707	-0.01721	-0.0317082	-0.0376171	-0.046115	-0.0175123	-0.0496483	-0.0449196	-0.0391894	-0.0444775	-0.0384205	-0.0361501	-0.0444696	-0.0453276
Med19-NOR-154	-0.0471922	-0.0426937	-0.00593797	0.00547991	0.0140791	-0.0080984	-0.0126827	0.00174991	0.00358771	0.00359667	0.000162363	0.00746485	-0.0067667	-0.00997816	-0.014276	-0.0136191	0.00849403	-0.019244	-0.00370316	8.59062e-05	0.000132124	-0.00119468	-0.00578829	-0.0228939	-0.00409173	0.00326514	-0.0138407	-0.0377851	-0.0324095	-0.0372513	-0.0355399	-0.0485494	-0.0346367	-0.0335449	-0.044841	-0.0364648	-0.0271501	-0.0326727	-0.0333379	-0.04164	-0.0346098	-0.0388524	-0.0368665	-0.0269234	-0.0294465	-0.0388084	-0.0425631	-0.033791	-0.0373513
Med19-NOR-155	-0.0354453	-0.0326737	0.0182237	-0.00268172	-0.00851177	0.00384829	-0.0022688	0.00914016	-0.00239468	-0.00436791	0.00613775	-0.00977685	-0.0158601	-0.00914945	0.010008	-0.00438655	-0.00743514	-0.0102563	-0.00163582	0.00177685	0.00592675	-0.000825212	0.00322969	0.00418712	-0.00304221	-0.00721085	0.00328065	-0.0795519	-0.0957114	-0.0861916	-0.0776299	-0.0964331	-0.0890475	-0.0907076	-0.0917692	-0.0822813	-0.0835031	-0.0896445	-0.0984725	-0.0924542	-0.0834774	-0.0914434	-0.0868171	-0.0981214	-0.0850142	-0.0767339	-0.0739922	-0.0738142	-0.0832283
Med19-NOR-156	-0.0427135	-0.0436638	0.0166633	-0.00179767	0.000172376	0.00991132	-0.00391495	-0.0059088	0.00325337	-0.0100036	-0.01444	0.00917777	-0.0154514	-0.0056842	-0.00122516	-0.00452524	0.0121081	-0.00918837	0.00379117	0.0114784	0.0122131	-0.0072932	-0.0156101	-0.0092227	-0.00287963	0.000943545	-0.00813861	-0.114974	-0.133504	-0.140984	-0.131984	-0.139751	-0.139804	-0.129628	-0.139293	-0.128963	-0.122627	-0.129991	-0.137853	-0.135633	-0.131005	-0.13476	-0.147497	-0.137051	-0.139476	-0.127972	-0.122982	-0.123763	-0.142933
Med19-NOR-157	0.032387	0.0244064	-0.0221687	-0.00281808	-0.0127185	0.00813741	0.00480014	-0.00191613	0.00194562	-0.00869372	0.00374812	-0.00550758	-0.00743295	0.0098001	0.0012189	-0.0109723	-0.00243892	0.0150503	-0.00665861	-0.00608198	-0.00193158	0.00594542	-0.0114231	0.000872319	-0.00536935	0.00131413	-0.000690695	-0.0637055	-0.0750157	-0.0779013	-0.0733412	-0.0679967	-0.0626965	-0.0750388	-0.0463837	-0.0747246	-0.0634342	-0.0659141	-0.0673863	-0.0750303	-0.0642653	-0.0738656	-0.0711327	-0.0623226	-0.0744889	-0.0792025	-0.0640958	-0.072083	-0.0751278
Med19-NOR-158	-0.0342456	-0.032565	0.00888589	0.0194689	0.00503019	-0.000932355	-0.0170784	-0.000613611	0.00923349	-0.0086592	-0.0100688	-0.0125565	-0.00350868	0.008294	-0.00125569	-0.0298894	0.00171546	-0.00342922	5.62947e-06	-0.00495076	-0.00628354	0.0108934	0.00403609	0.00205599	0.00364124	0.00743676	-0.0105064	-0.107029	-0.123819	-0.121085	-0.110464	-0.104241	-0.119389	-0.108832	-0.112679	-0.116785	-0.113427	-0.0981383	-0.114315	-0.121001	-0.11204	-0.124474	-0.122244	-0.11848	-0.11098	-0.116246	-0.107591	-0.108545	-0.12232
Med19-NOR-159	0.0164969	0.0243869	0.00122402	-0.00726751	0.00747376	-0.00198792	-0.0154717	-0.00299816	-0.00035099	-0.0215323	-0.0282245	-0.00560509	-0.00557547	-0.00775266	-0.00715116	-0.0111187	-0.00470502	-0.00444373	-0.0171728	-0.0095372	0.000461986	-0.00788236	-0.0161491	-0.0106433	-0.00973655	-0.0104607	-0.0227769	-0.0928379	-0.107485	-0.112788	-0.114384	-0.104774	-0.109736	-0.103527	-0.100101	-0.0956099	-0.102734	-0.10539	-0.12014	-0.115001	-0.112724	-0.109575	-0.118976	-0.116268	-0.103321	-0.0985261	-0.114049	-0.0992072	-0.116253
Med19-NOR-161	-0.0622421	-0.0613677	0.0106412	0.0029395	-0.00129413	0.0103546	-0.00184184	0.0123787	0.0116744	-0.00180064	-0.00298409	-0.00618779	-0.011766	0.00437949	-0.00505964	-0.0117877	0.0137935	-0.00303125	-0.00305707	-0.0050991	-0.00771406	0.0128479	-0.020666	0.00602781	-0.00208501	-0.00550872	-0.00254409	-0.0961576	-0.102222	-0.105094	-0.114747	-0.111374	-0.116478	-0.105083	-0.106272	-0.108394	-0.0985361	-0.108213	-0.112452	-0.105345	-0.112156	-0.111251	-0.108874	-0.0997802	-0.112293	-0.105223	-0.108778	-0.110584	-0.11246
Med19-NOR-163	-0.0728325	-0.0640879	0.0139446	0.00518877	0.00736103	0.00446762	0.00706157	0.00575199	0.0130216	-0.0167722	-0.00406146	0.00470046	-0.0144252	0.00113593	-0.00719463	-0.0181228	0.00320154	-0.00785909	-0.00450178	0.0194295	0.00674571	-0.00398555	-0.0112232	0.0111107	0.00413364	0.00086554	0.00157996	-0.106554	-0.120301	-0.112083	-0.112819	-0.113402	-0.118087	-0.0982119	-0.101649	-0.103688	-0.0955594	-0.0977887	-0.114307	-0.119549	-0.103536	-0.118569	-0.102764	-0.10232	-0.108239	-0.103106	-0.10659	-0.113567	-0.118681
Med19-NOR-164	-0.0816386	-0.08117	0.00051224	-0.0133498	0.00855997	0.000316177	0.00870118	0.0278842	0.00910016	0.00629539	0.0089167	0.00939151	0.00932955	0.00522839	0.00604903	-0.0143554	-0.0106859	-0.0226438	0.00516547	0.00165504	-0.0110043	0.0107371	-0.00787701	-0.00252963	-0.0143161	-0.00695595	0.00839351	-0.0200455	-0.0304744	-0.0218855	-0.0439801	-0.0252238	-0.0319229	-0.0261813	-0.03144	-0.016829	-0.0316092	-0.0307249	-0.0359022	-0.0345569	-0.0214026	-0.0363052	-0.0341176	-0.0252388	-0.0343447	-0.0224876	-0.0311935	-0.0340717	-0.0312521
Med19-NOR-165	-0.0321712	-0.0319825	0.000717707	0.00781985	-0.000547485	-0.00116682	-0.00781528	-0.000763736	0.00191116	0.00895737	0.00885305	-0.00351614	-0.0198691	-0.0106053	-0.00494646	0.0118592	0.0134621	-0.00541473	-0.00598151	0.00351178	-0.00931971	0.00094669	-0.0182442	0.0144398	0.000766105	0.00269499	0.00111677	0.0230217	0.0184112	0.012233	0.0117	0.0175077	0.029818	0.0218996	0.0278886	0.00463176	0.0202438	0.0152406	0.00974116	0.0134095	0.0150912	0.0214684	0.0156687	0.0188019	0.0124903	0.0180128	0.016471	0.009521	0.0227468
Med19-NOR-166	-0.0607443	-0.0603094	0.000429752	0.00440688	0.0142007	-0.00167612	0.00621116	0.00927396	0.006778	0.00962749	-0.00296889	0.00359124	-0.0053857	-0.00317538	0.000572152	-0.0140126	-0.000277444	0.00920682	0.0187743	-0.00173005	-0.000557031	0.0199227	-0.016073	-0.000308877	-0.00531452	0.00466142	-0.00126358	-0.100169	-0.106307	-0.109732	-0.108835	-0.105237	-0.115802	-0.0993152	-0.105634	-0.10916	-0.100768	-0.105587	-0.103227	-0.108788	-0.117396	-0.111261	-0.10311	-0.105755	-0.104985	-0.114783	-0.0971441	-0.0988195	-0.115397
Med19-NOR-167	-0.0682454	-0.0674314	-0.00896401	0.00585927	-0.000212523	0.0167785	0.0142956	0.00117323	0.00472785	-0.00454673	0.0128992	0.00914995	-0.0116828	-0.00551849	-0.000203263	-0.0160456	0.0029703	-0.000135494	0.00408872	0.00484367	0.0132613	0.000350158	-0.00712249	-0.00968118	-0.00310542	0.010961	-0.00208399	-0.0928911	-0.0880275	-0.0883655	-0.0879384	-0.0981501	-0.105553	-0.0840082	-0.0942305	-0.0801882	-0.0856671	-0.078636	-0.0936188	-0.0994559	-0.0840413	-0.107277	-0.0757606	-0.0910108	-0.0950646	-0.0960957	-0.0989899	-0.0909863	-0.0759124
Med19-NOR-168	-0.0377063	-0.0384412	0.00143494	0.00060302	-0.0012487	-0.00561753	-0.00344389	-0.00199398	-0.016279	0.00884604	0.0012316	0.00670674	0.00899319	0.0068557	0.00310552	-0.00639959	-0.000387468	-0.00217841	0.016546	0.00374176	0.0243705	0.00508353	0.0012067	-0.00706732	-0.00153206	-0.00773389	-0.0155895	-0.0671014	-0.0777345	-0.0782769	-0.101733	-0.0933043	-0.0840252	-0.0858296	-0.082218	-0.082207	-0.0744751	-0.0713197	-0.0795275	-0.0845784	-0.0755121	-0.0850332	-0.0774307	-0.0830938	-0.0813615	-0.0775668	-0.0775004	-0.0824003	-0.078913
Med19-NOR-169	-0.0375762	-0.0422603	-0.00188103	7.61531e-05	0.0117536	-0.0125184	-0.00538441	0.00170749	-0.0101302	-0.0112919	0.0074895	0.0125271	-0.00497825	-0.00355788	0.00654419	-0.0154155	0.00188649	-0.0216429	0.00569388	-0.00260209	0.0146866	-0.000328725	-0.00108188	0.00740509	0.0045321	0.000801788	-0.00344844	-0.110744	-0.104177	-0.114086	-0.100714	-0.11548	-0.12316	-0.101184	-0.111192	-0.115709	-0.101963	-0.0937104	-0.107964	-0.111666	-0.111217	-0.121618	-0.110582	-0.107096	-0.107847	-0.108146	-0.117767	-0.107832	-0.115206
Med19-NOR-172	0.145174	0.144595	-0.0100124	-0.0161124	-0.0116631	-0.0201758	-0.00978051	-0.0138396	-0.00339767	-0.0204068	-0.0241995	-0.00349257	-0.0130923	-0.00868307	-0.00536474	-0.0336817	-0.0132597	-0.00987542	-0.0237301	-0.0311771	-0.0170857	0.00222739	-0.00772857	-0.00349422	-0.0180232	-0.00786986	-0.0154917	-0.0679903	-0.077872	-0.0911803	-0.0689583	-0.06521	-0.0787731	-0.0705978	-0.078272	-0.0772865	-0.068173	-0.0772275	-0.0674474	-0.0846859	-0.0810712	-0.0848161	-0.0816551	-0.0708303	-0.0780411	-0.0768988	-0.0738926	-0.0817231	-0.081187
Med19-NOR-174	-0.0549167	-0.0566109	0.00107189	0.0284614	-0.00421235	0.0103783	-0.00717884	-0.000756336	0.000693575	0.00203358	-0.00200344	0.00233614	-0.00416475	-0.000347005	-0.00949498	-0.0150981	0.00952981	0.00721702	0.00637021	0.00855175	-0.0164499	0.017679	0.0116451	0.00766575	-0.0130308	-0.00867817	-0.00420478	-0.0746909	-0.0815739	-0.0777071	-0.0708978	-0.0757784	-0.0755534	-0.0719273	-0.0811038	-0.0600334	-0.0667571	-0.0546318	-0.0798046	-0.0741963	-0.0780705	-0.0736228	-0.065505	-0.0691465	-0.0762717	-0.0701136	-0.0714648	-0.0815628	-0.0715423
Med19-NOR-176R	-0.0607009	-0.0603279	0.00311221	0.0131135	0.00847949	0.00273325	0.0103065	-0.00105519	0.0032653	0.0287942	-0.00157585	-0.00173255	0.00465121	0.00211357	0.00241023	-0.0105583	0.00662552	-0.000432196	-0.00120858	0.00638929	0.023838	0.000278902	0.00509035	-0.00699934	0.0051062	-0.00520811	-0.0120966	-0.0895386	-0.110757	-0.102663	-0.105516	-0.114398	-0.0990545	-0.108947	-0.103594	-0.0969055	-0.108101	-0.0885854	-0.0990395	-0.113157	-0.102118	-0.112856	-0.0963018	-0.100353	-0.109399	-0.114447	-0.107143	-0.104273	-0.114752
Med19-NOR-177	-0.0692463	-0.0631878	-0.000695651	0.010927	0.000580885	0.0227669	0.00603788	0.00833457	0.00926752	0.0127455	0.00256369	0.00331078	-0.00749201	0.00700116	0.00365289	0.00533453	0.000649983	0.0122935	0.00728929	0.0202088	0.0179747	0.00532255	-0.0103902	0.00724084	0.0122956	-0.00523979	-0.00503342	-0.0875563	-0.10637	-0.107072	-0.101465	-0.1079	-0.0965098	-0.0927202	-0.100901	-0.0905991	-0.0890223	-0.0855342	-0.0904417	-0.0941916	-0.0896919	-0.101994	-0.093245	-0.0866279	-0.0991757	-0.0972656	-0.0946286	-0.0857052	-0.0851423
Med19-NOR-178	-0.0598462	-0.0582176	0.0235874	0.00747397	0.00679532	0.0124642	-0.00144326	-0.0118088	0.00407303	-0.000443874	-0.00557381	-0.00320143	-0.00130519	0.0200486	0.0144561	-0.0196393	0.00426027	0.000812297	0.00889548	0.00143835	0.00168044	0.00598234	-0.00492668	-0.000461089	-0.00522961	0.00502122	-0.00278185	-0.104355	-0.102033	-0.0900714	-0.116597	-0.106752	-0.10107	-0.0993918	-0.101509	-0.100725	-0.107883	-0.0931284	-0.107802	-0.107845	-0.102859	-0.111745	-0.104669	-0.0950253	-0.100268	-0.108071	-0.1049	-0.10065	-0.118981
Med19-NOR-179	-0.0149051	-0.0130885	0.0163802	0.0126049	-0.0111297	-0.00327695	-0.00500377	0.000426086	0.0135009	-0.00494381	-0.000598864	0.00759505	-0.0042333	-0.00557011	0.00225614	-0.0290376	-0.00247523	0.00360879	0.0039279	0.00567402	0.0169617	-0.00421019	-0.0129801	0.000339754	-0.00280394	-0.0167209	0.0196782	-0.108396	-0.123466	-0.12022	-0.118739	-0.128095	-0.122517	-0.117936	-0.115266	-0.124573	-0.111884	-0.12178	-0.118385	-0.125245	-0.12433	-0.132556	-0.126494	-0.126253	-0.127268	-0.131357	-0.114598	-0.125639	-0.125994
Med19-NOR-180	-0.0334994	-0.0317831	0.00766322	0.0123265	-0.0103169	0.0064131	0.0135818	-0.000804297	-0.00512566	0.00659234	-0.00946341	-0.0120069	0.008472	-0.0118593	0.00527968	-0.00541572	-0.00318026	0.00919908	0.00576288	-0.00422496	-0.00296711	-0.00431985	-0.00548716	0.00753185	-0.00222728	-0.000411285	-0.0141144	-0.0159148	-0.0362941	-0.038896	-0.0277761	-0.0235852	-0.022806	-0.0371177	-0.0241737	-0.0222264	-0.0389161	-0.0190839	-0.0159273	-0.0297126	-0.0319618	-0.0350165	-0.0314643	-0.0230849	-0.0288496	-0.0357347	-0.0445077	-0.0175236	-0.0351071
Med19-NOR-182	-0.0590025	-0.0578307	-0.00408581	-0.0151117	0.00241083	0.00980082	0.00391469	0.0114524	0.00406464	0.000308591	-0.0126172	0.0043319	-0.00359096	-0.00785241	-0.00802157	-0.017011	-0.0136573	-0.00662692	-0.00461035	0.00137584	0.00279664	0.0156874	0.0123842	-0.00210931	0.00312182	-0.00186653	-0.00961623	-0.0951821	-0.0910053	-0.0878478	-0.0966189	-0.109982	-0.092778	-0.0996206	-0.0922874	-0.0883803	-0.0930938	-0.0847732	-0.097011	-0.103183	-0.0923095	-0.0979296	-0.0977058	-0.10218	-0.0824241	-0.0940219	-0.0861814	-0.0840488	-0.113477
Med19-NOR-187	-0.0474794	-0.0514825	0.00634281	0.00786998	-0.00070037	0.0139839	0.0193602	0.006613	0.000575224	0.0105728	0.00767234	0.0163341	0.018071	0.00424521	0.00298747	-0.00817557	0.0185861	-0.00168718	-0.00285358	0.013256	0.0217953	0.0130786	0.0110266	-0.00904221	-0.0103701	0.000501578	0.0118391	-0.102188	-0.0986109	-0.0993201	-0.104855	-0.0931061	-0.103337	-0.0877192	-0.10105	-0.0971375	-0.0948507	-0.100185	-0.10357	-0.0999277	-0.0963263	-0.099351	-0.100222	-0.0861458	-0.0941048	-0.0972892	-0.107648	-0.0899131	-0.106852
Med19-NOR-188	-0.0343054	-0.0360779	0.00308964	0.00606591	0.00103993	-0.0113533	0.00874706	0.00122367	0.00557312	0.00906333	0.00405174	0.00561662	-0.0190844	-0.010653	-0.00586817	-0.0263581	0.0107013	-0.0104148	0.0114189	-0.00916281	0.00161437	-0.00423089	0.00791733	-0.0168294	-0.0188844	-0.0102321	-0.00171422	-0.102624	-0.114444	-0.108668	-0.102908	-0.115794	-0.118096	-0.100487	-0.0978972	-0.10758	-0.0804974	-0.0999763	-0.104145	-0.106347	-0.102037	-0.123356	-0.112762	-0.10733	-0.111618	-0.110681	-0.0998161	-0.099812	-0.109012
Med19-NOR-189	-0.0117832	-0.0142841	0.00981918	0.00289243	0.00264937	-0.00603176	0.0191756	0.012136	0.0145782	-0.0102518	0.00308125	-0.00348459	-0.00856925	0.00822534	-0.01133	-0.0182787	0.00367078	-0.00213497	0.0029285	0.0104522	0.00916503	-0.00127812	-0.0135349	0.00453898	0.00929126	0.00723379	-0.0045995	-0.0911788	-0.10438	-0.105236	-0.118272	-0.0941147	-0.10846	-0.0937444	-0.105407	-0.0994704	-0.100382	-0.0935508	-0.103831	-0.11063	-0.095185	-0.111496	-0.116665	-0.105922	-0.103538	-0.119015	-0.100458	-0.104763	-0.106022
Med19-NOR-190	0.0186959	0.019277	0.00261377	0.00129335	0.0117257	0.00619721	-0.00192825	0.00788228	0.00758688	-0.0205727	-0.0153971	-0.00581181	-0.00918307	-0.0159962	0.00394149	-0.0209604	-0.00307902	-0.00970095	-0.00273734	-0.0207573	0.00902947	0.00610347	-0.00670579	-0.00751151	-0.00296445	-0.0125516	-0.0182459	-0.106623	-0.104592	-0.120109	-0.104142	-0.117492	-0.11677	-0.102601	-0.11475	-0.106766	-0.10313	-0.110393	-0.10865	-0.113114	-0.105643	-0.116744	-0.122261	-0.112928	-0.107297	-0.109237	-0.109417	-0.10609	-0.115666
Med19-NOR-191	-0.0733718	-0.0751272	0.00714678	-0.00346215	0.00967304	-0.000387153	-0.00270367	0.00742331	0.00312207	-0.0100062	0.00646508	0.00292523	0.0032383	0.0096879	0.00837094	-0.0234309	0.0030147	-0.00743851	0.00602952	0.0121558	0.0112518	0.00702371	-0.0196659	-0.00542815	0.0025031	0.00542053	0.0106557	-0.0737587	-0.0845277	-0.0646432	-0.076728	-0.0777053	-0.0678191	-0.080706	-0.0838034	-0.0701244	-0.0728801	-0.0677039	-0.0767081	-0.0810773	-0.0661204	-0.0777249	-0.0762075	-0.066314	-0.0718771	-0.0800647	-0.0747409	-0.0827525	-0.0731691
Med19-NOR-192	-0.0501179	-0.0506218	-0.00845961	0.00574441	0.0111716	0.0104201	0.0107153	-0.00376094	0.000687268	-0.0153226	-0.00074115	-0.00276272	-0.00355673	0.0113544	0.00837057	-0.0139108	0.0017965	-0.0118829	0.0031761	-0.0023397	-0.00614126	-0.00582254	-0.0102289	0.000601475	-0.00289928	-0.00425728	-0.00463081	-0.0837811	-0.0863139	-0.0823115	-0.0865361	-0.088725	-0.0819613	-0.0827784	-0.0796668	-0.0767762	-0.0691411	-0.076974	-0.079578	-0.0811515	-0.081089	-0.0868914	-0.0837687	-0.086858	-0.0873881	-0.084419	-0.0841587	-0.0929216	-0.0868734
Med19-NOR-193	-0.0673393	-0.0697298	0.012581	-0.00343774	0.0053562	0.00536485	0.00126623	0.00885764	0.00865162	0.0113086	-0.00061592	-0.0084472	0.0136205	0.0015766	-0.00141955	-0.00828282	0.00533943	0.0043748	-0.0040379	-0.00818489	-0.00121189	0.0149089	-0.002244	0.0145064	-0.00384821	-0.00553964	-0.00330367	-0.0811016	-0.0952266	-0.0613788	-0.0825444	-0.0942553	-0.0822503	-0.0629807	-0.08023	-0.0838706	-0.0901165	-0.0723065	-0.080141	-0.0902752	-0.0822359	-0.0884582	-0.0774783	-0.0823374	-0.0972861	-0.075254	-0.0849237	-0.0865641	-0.0736232
Med19-NOR-199	-0.0739219	-0.0791464	0.0107329	0.00675767	0.0149723	-0.00384846	-0.0133329	-0.00916538	-9.0187e-06	-0.0117771	-0.0198431	-0.000855999	-0.00899724	0.0151491	-0.00627623	-0.0202673	-0.0030933	-0.00552174	0.0108535	-0.0176693	0.0149621	0.0186962	-0.000242967	-0.00757066	-0.0218447	-0.0137556	-0.0115189	-0.112408	-0.120699	-0.132021	-0.122796	-0.119266	-0.135812	-0.114372	-0.119234	-0.113966	-0.103573	-0.105367	-0.129748	-0.129963	-0.123308	-0.141267	-0.122594	-0.127285	-0.119656	-0.1051	-0.120814	-0.122707	-0.114473
Med19-NOR-200R	-0.0820628	-0.0788177	-0.00114285	0.0203046	-0.00377597	0.00378568	0.00560007	0.00833979	0.0105693	0.0252124	-0.016336	-0.00485908	0.00976105	0.00174833	-0.00487974	-0.0139045	0.0144762	0.00388905	0.0104966	-0.00918426	0.00641893	0.0133655	-0.0104781	0.00444357	-0.00568421	-0.00394632	0.00891233	-0.0953341	-0.106386	-0.103268	-0.103917	-0.0999564	-0.102863	-0.0950243	-0.0938099	-0.100411	-0.0915832	-0.091207	-0.0935232	-0.101267	-0.0863414	-0.106231	-0.110007	-0.114942	-0.096947	-0.096362	-0.101135	-0.0809455	-0.105437
Med19-NOR-201	-0.0210786	-0.0218964	-0.00247337	0.0152014	0.0019848	-0.00820945	0.00754855	0.00170189	0.0240112	-0.00375472	0.0148204	-0.00944821	-0.00261253	0.00455673	-0.00775872	-0.0162106	0.0057397	0.00863482	0.00614719	-0.00577274	6.83492e-05	0.00624632	0.000626944	-0.00233421	-0.012524	-0.0157692	-0.00123832	-0.097104	-0.0994473	-0.101479	-0.118115	-0.113787	-0.100967	-0.108236	-0.0910168	-0.100332	-0.112727	-0.0897646	-0.107867	-0.10498	-0.0998455	-0.11187	-0.098159	-0.107327	-0.114466	-0.102619	-0.0949388	-0.111048	-0.10439
Med19-NOR-202	-0.0505789	-0.0503769	0.0119934	-0.0040738	0.00825336	0.0103838	0.0186981	0.0105153	0.000377302	0.00663725	0.00841806	-0.00437083	0.00584886	-0.0101746	-0.00250897	-0.023752	0.00245176	0.00720892	0.0124267	-0.0138372	-0.0131457	-0.00470508	-0.00794659	0.00248911	-0.00179496	-0.0214744	-0.0156707	-0.0894862	-0.0996074	-0.103723	-0.109121	-0.0893837	-0.106187	-0.102701	-0.0961645	-0.0996421	-0.0966918	-0.0947641	-0.0879503	-0.0937118	-0.0958223	-0.102954	-0.092363	-0.0857313	-0.102186	-0.10639	-0.0957377	-0.0940251	-0.101971
Med19-NOR-203	-0.022988	-0.0274282	0.000246126	0.00299882	-0.00556475	0.0196086	-0.0127148	-0.00104263	0.010987	0.00235776	0.00551406	0.0124422	-0.000270324	0.0113385	0.00281592	-0.0068154	0.00809805	-0.000536374	0.010762	0.020763	-0.014796	0.00662192	-0.000317026	0.00804107	0.0110567	0.00638996	-0.00369036	-0.0799076	-0.0824975	-0.0736523	-0.0844222	-0.0642506	-0.0826254	-0.0740081	-0.0751393	-0.0646356	-0.0943064	-0.0852871	-0.0817014	-0.0888002	-0.0813811	-0.0914287	-0.0879733	-0.0882725	-0.0869375	-0.0907646	-0.0898619	-0.0731421	-0.0831932
Med19-NOR-204	-0.0339695	-0.0281016	0.022556	-0.00830704	-0.013375	0.0152801	-0.00247455	0.00364107	0.00481628	0.000400157	-0.00838215	-0.00942526	0.00954243	-0.00352379	0.00206483	-0.0175982	0.00758607	0.0115058	-0.0028554	-0.000412305	0.0198665	-0.000991223	-0.0147043	-0.00952054	-0.00697967	-0.00502448	-0.00186653	-0.094584	-0.088343	-0.0851724	-0.10019	-0.100909	-0.0985806	-0.0857881	-0.0935034	-0.0915775	-0.08915	-0.094681	-0.097133	-0.101417	-0.0895791	-0.0951483	-0.0945124	-0.0949051	-0.0987199	-0.0903731	-0.098312	-0.102083	-0.0962006
Med19-NOR-205	-0.0298286	-0.0221724	0.00433612	0.00749015	0.000110824	0.0163768	0.00921409	0.00544133	0.00674309	0.0239909	-0.0108064	-0.0119485	-0.00420653	0.00618302	0.0114972	0.0015267	0.0112729	0.00251965	-0.0082429	0.0249782	-0.00583509	0.0220586	0.0238321	-0.00369331	0.00126575	-0.0106584	0.00473275	-0.0905851	-0.102713	-0.0970939	-0.101082	-0.0936176	-0.096717	-0.0897424	-0.0995015	-0.101606	-0.0907381	-0.0908951	-0.0707196	-0.0980907	-0.10077	-0.111731	-0.0988365	-0.103955	-0.0804455	-0.104377	-0.0936146	-0.0916661	-0.101105
Med19-NOR-206	-0.0322435	-0.0303318	-0.00427848	0.00415535	0.00146063	0.00259966	0.00824557	0.00386033	0.00085436	0.00841939	0.00885202	0.000259229	0.00592506	0.0124457	0.00963423	-0.0087577	0.00646483	-0.0119459	0.00203496	0.0118469	0.0151459	0.00530024	0.00091727	0.00322204	-0.0173598	-0.0114799	-0.019556	-0.0496238	-0.0701353	-0.0779759	-0.0755919	-0.0692296	-0.0749083	-0.0670966	-0.0747666	-0.0657955	-0.0774235	-0.073486	-0.0712746	-0.0686631	-0.0723709	-0.0810501	-0.0738195	-0.081465	-0.0667417	-0.0722987	-0.0682101	-0.0669224	-0.0825612
Med19-NOR-207	-0.0368635	-0.0335747	-0.0131605	0.00586631	0.0173375	0.0108419	0.00257635	-0.000429183	0.00688655	0.000922017	0.00620113	0.00457012	-0.0141763	-0.00983949	-0.0117714	0.00247261	0.00685641	0.0134656	-0.000276452	0.0103112	0.00762587	0.00982828	-0.013152	8.94119e-05	0.0162137	0.00287653	0.000940348	-0.096041	-0.105117	-0.0961863	-0.0964804	-0.102646	-0.0861662	-0.0966733	-0.110014	-0.0941573	-0.0875089	-0.0830581	-0.093518	-0.101615	-0.0892901	-0.0971123	-0.106866	-0.100334	-0.107399	-0.0958956	-0.0962074	-0.0980763	-0.0990701
Med19-NOR-208	-0.0615022	-0.0621934	-0.0143603	-0.00464918	0.00553771	0.0111307	0.0146143	0.00431805	0.0116383	0.0129453	-0.00524818	0.00339937	0.00483303	0.00280587	0.0159184	-0.0058656	-0.00186253	-0.00210157	0.0170994	-0.00693884	0.00862896	-0.0216228	0.0134295	-0.00267938	0.00264237	0.0129953	-0.013354	-0.0564077	-0.0823131	-0.0648881	-0.0760115	-0.0545479	-0.0796686	-0.0806476	-0.0718977	-0.0710474	-0.072315	-0.0682284	-0.0582902	-0.0831006	-0.0740324	-0.0676891	-0.0771048	-0.0826628	-0.0553761	-0.0687263	-0.0764306	-0.0596391	-0.0758298
Med19-NOR-209	-0.0654524	-0.0664368	-0.00539053	0.0015473	0.0106705	0.00457486	-0.0131437	-0.000937362	-0.00205457	0.0181033	0.0245071	0.00514759	-0.00658908	0.0124395	0.000505495	-0.0160583	0.00685707	0.021903	0.00378301	0.0115688	0.00914143	0.00473054	0.00307868	0.00345778	0.0275802	-0.00110321	0.00547969	-0.0668321	-0.0649562	-0.0834039	-0.0859034	-0.0763736	-0.0777955	-0.0709359	-0.0789989	-0.0821785	-0.0700861	-0.0756971	-0.0644389	-0.082028	-0.0740448	-0.0822401	-0.0813885	-0.079502	-0.0824218	-0.0709044	-0.0676093	-0.0758988	-0.0768475
Med19-NOR-210	-0.0499471	-0.0520458	-0.00956855	0.00963257	0.0119424	0.00439836	0.00748736	0.0155358	0.0241058	0.00722532	0.0108662	0.00276537	-0.00032919	0.00897579	-0.00637246	-0.00241121	0.0117419	0.0067948	0.0130252	0.0121231	0.00236475	0.00499373	-0.0175111	0.009636	-0.00136779	-0.0161583	0.00250874	-0.0841973	-0.0989499	-0.0984075	-0.101054	-0.0939808	-0.09702	-0.0921823	-0.094037	-0.105594	-0.0865193	-0.107481	-0.0989107	-0.10311	-0.0884862	-0.0844812	-0.0983271	-0.101681	-0.103727	-0.109134	-0.0947392	-0.0929907	-0.0891153
Med19-NOR-211	-0.0523751	-0.0556617	-0.00141213	0.011218	0.0155872	0.0188197	0.0247045	-0.00353487	0.00455715	0.0224001	-0.00169201	0.0170773	0.0078695	0.00209911	0.00681677	-0.00797064	0.0212888	-0.000636888	-0.0069275	0.00203943	-0.00310471	0.00428367	0.000737768	0.00378651	0.00841598	-0.000770874	-0.00662285	-0.090662	-0.0962947	-0.104997	-0.0953561	-0.094675	-0.100691	-0.0930797	-0.0950452	-0.08025	-0.0904936	-0.0759821	-0.0793878	-0.101862	-0.0912909	-0.0945573	-0.10301	-0.0968104	-0.0870342	-0.0961921	-0.09562	-0.0876887	-0.0950776
Med19-NOR-212	-0.0316538	-0.0301691	-0.0117574	0.0160135	0.0131772	-0.00203766	0.025934	-0.00378244	0.00430839	-0.00125175	0.00608827	-0.000131495	-0.00435512	0.0149633	0.00520661	0.011057	0.0152928	0.0111863	0.00490305	-0.00265645	-0.0179341	0.0141918	0.00770816	0.00698589	0.0122965	-0.000689299	-0.0150942	-0.073103	-0.0833989	-0.0779683	-0.083116	-0.0924928	-0.0955176	-0.08825	-0.0924206	-0.0789518	-0.0761718	-0.0890494	-0.0768773	-0.0890072	-0.0786553	-0.0805789	-0.0873718	-0.0920937	-0.0854081	-0.0912411	-0.0817504	-0.0752182	-0.0902135
Med19-NOR-213	-0.0487726	-0.0462078	0.00832004	0.0140853	0.0391378	0.0210945	0.0226451	-0.00443409	-0.00384704	0.00726002	0.0181945	0.0175982	-0.00865592	0.0106834	-0.00705918	-0.00288926	0.00872918	0.012338	0.00363414	0.0053938	-0.0118096	-0.0031971	0.0185946	-0.00219818	-0.00400277	-0.0134897	0.00319831	-0.103112	-0.110554	-0.105027	-0.105909	-0.123211	-0.113069	-0.108343	-0.119374	-0.110896	-0.10232	-0.101596	-0.108856	-0.121122	-0.115904	-0.113388	-0.109454	-0.108124	-0.121335	-0.115458	-0.0896951	-0.0973469	-0.114135
Med19-NOR-214	-0.0320414	-0.0298227	0.0059028	0.00414388	0.00815231	0.0103401	-0.00401356	0.00322164	-0.00125116	0.0121849	-0.0132409	-0.00415353	-0.016044	-0.00607476	-0.0270036	-0.0292891	0.00426724	0.0232329	0.00851706	0.0196	0.00534948	-0.00690325	-0.0094122	0.00967348	0.00290361	-0.0011156	-0.0134835	-0.102173	-0.11717	-0.114077	-0.117268	-0.113987	-0.122602	-0.117882	-0.10838	-0.110617	-0.102189	-0.0936568	-0.105341	-0.124165	-0.106415	-0.117217	-0.119461	-0.134055	-0.124141	-0.107868	-0.114289	-0.103861	-0.111475
Med19-NOR-215	-0.0456727	-0.0486766	0.0212932	0.0201902	-0.0022998	0.00939185	0.0356751	0.0147053	0.00883251	0.0182021	0.0215268	0.00930925	0.0111515	0.0177264	0.00954341	0.0367184	0.00642125	0.00966541	0.00186943	0.0146519	0.0236287	0.00722399	-0.00215301	0.0264741	-0.00299692	0.00693587	0.0150821	-0.0521728	-0.0650261	-0.0553006	-0.0676058	-0.0703264	-0.0801411	-0.0554481	-0.0599727	-0.0639633	-0.0672794	-0.0632449	-0.0580515	-0.065713	-0.0593787	-0.082069	-0.0809772	-0.0772466	-0.0627055	-0.0690794	-0.0663953	-0.0512506	-0.0742789
Med19-NOR-216	-0.024955	-0.023357	0.000419818	0.00493553	0.0184584	0.00329093	0.00377622	0.00606377	0.0115229	0.013475	0.00136403	-0.0052477	-0.00157811	0.00863511	-0.00150696	-0.0075549	0.0174347	0.0140023	0.0123771	0.0226756	0.0303026	0.00666574	0.0217224	-0.00813131	0.00575064	0.0139345	-0.00747986	-0.0687012	-0.0952723	-0.0896999	-0.0953335	-0.0973878	-0.0978075	-0.100882	-0.0903068	-0.100044	-0.0988482	-0.0882316	-0.0989496	-0.104404	-0.0800087	-0.10018	-0.0894007	-0.0769486	-0.0894163	-0.0891924	-0.0862883	-0.0850606	-0.0817626
Med19-NOR-217	-0.0373332	-0.0346122	0.00774511	0.00306303	0.0163374	4.95179e-05	0.00139883	-0.00623028	0.013712	-0.000477882	0.00511376	0.000935906	-0.00928801	0.00514012	0.00743963	-0.0136417	-0.000852105	0.00274223	-0.00296469	0.00724368	0.00212649	0.0120202	0.0192902	0.00733528	0.00720178	-0.0114457	-0.0183822	-0.0893285	-0.111416	-0.108761	-0.111072	-0.0952134	-0.121377	-0.114759	-0.0991088	-0.112871	-0.109195	-0.103853	-0.103571	-0.114001	-0.111947	-0.112718	-0.114479	-0.118339	-0.116142	-0.118829	-0.0983443	-0.088954	-0.10681
Med19-NOR-218	-0.0278264	-0.0280077	-0.000544956	0.0229899	0.0114406	0.00827753	-0.0067052	0.0109871	-0.00362796	-0.000150091	0.00810303	0.00091109	-0.00409305	0.0149119	-0.00775807	-0.00866816	0.00694559	0.002229	0.00691327	0.0226237	0.0138613	0.000890667	-0.00366668	-0.0119707	-0.00423729	-0.0101977	-0.014315	-0.0956614	-0.102768	-0.112057	-0.105349	-0.11471	-0.1124	-0.100215	-0.102875	-0.107427	-0.0911727	-0.0976961	-0.106025	-0.105877	-0.112102	-0.100484	-0.112957	-0.108212	-0.114135	-0.0888383	-0.104227	-0.0998751	-0.100824
Med19-NOR-219	-0.0530165	-0.0476412	0.0121231	-0.00446711	0.0027056	0.0136181	0.00255045	0.00512921	0.0150811	0.00312649	0.0129111	0.0118103	-0.0102293	0.00290549	0.0104323	-0.0136896	0.0131048	0.00861906	0.00240028	0.00914178	0.0108971	0.0212374	-0.00293597	0.010185	0.013225	-0.00184475	0.00169812	-0.0768869	-0.0959642	-0.0918661	-0.0978297	-0.0927007	-0.107547	-0.0923087	-0.0936816	-0.101436	-0.0941901	-0.0864206	-0.0912163	-0.0991526	-0.0923402	-0.0940798	-0.0994795	-0.100676	-0.0972167	-0.0900824	-0.0892923	-0.0844976	-0.0879475
Med19-NOR-220	0.00411512	-0.00144756	0.00182109	0.00354083	0.0159071	0.0202563	0.0176815	0.00407287	0.018792	-0.0104161	-0.00667198	0.00632199	-0.0124343	0.0134211	0.00498715	-0.0100286	0.00740336	0.016294	0.00856034	0.00849913	-0.000435427	0.00842659	0.000910748	-0.00607793	0.02893	-0.0077941	-0.000243066	-0.113921	-0.105519	-0.106734	-0.101481	-0.0896949	-0.105364	-0.102284	-0.110181	-0.114217	-0.100718	-0.0991084	-0.104083	-0.103837	-0.0958473	-0.0993463	-0.108266	-0.108506	-0.10988	-0.117933	-0.103485	-0.107746	-0.112981
Med19-NOR-221	-0.0350372	-0.0333228	-0.00118466	0.00903868	-0.00288394	-0.0118078	0.00404376	-0.00440961	0.00367537	0.018606	0.0220222	0.0130158	-0.00676188	-0.000205504	-0.0133544	-0.0112204	0.0076402	0.0218371	0.00742975	0.00553716	0.0325269	0.018871	0.0163678	0.00488557	-0.000709601	0.0094258	-0.0014243	-0.112884	-0.115012	-0.116733	-0.121146	-0.109054	-0.118556	-0.108713	-0.117516	-0.125922	-0.113701	-0.110472	-0.120175	-0.113741	-0.112761	-0.115697	-0.107077	-0.122852	-0.130088	-0.120424	-0.110847	-0.10511	-0.112303
Med19-NOR-222	-0.0296182	-0.0319316	0.00719934	0.000598023	0.0125127	0.00479423	0.0238644	0.006918	0.00727685	0.00109788	-0.0189301	-0.00472151	-0.00696801	0.00471839	0.0136283	-0.00532686	0.0156267	-0.000480184	0.00683302	-0.0091873	0.00428293	0.003217	-0.0182416	0.00574393	0.000616608	0.00343844	-0.0189386	-0.110475	-0.12113	-0.105766	-0.123556	-0.115548	-0.124402	-0.117317	-0.118143	-0.110237	-0.111826	-0.0898084	-0.108508	-0.128275	-0.109874	-0.119329	-0.122295	-0.125038	-0.11571	-0.112572	-0.112767	-0.116955	-0.125375
Med19-NOR-223	-0.0345333	-0.0330828	0.0087549	0.00363923	0.0057378	0.00277304	0.00157443	-0.00091971	-0.00263474	0.02196	0.0086939	0.00805987	-0.0204872	0.00672717	0.0190595	0.000277575	0.00670692	-0.00728771	0.017992	-0.00368415	0.0196198	0.00265467	0.00867496	-0.0001594	0.0106808	0.0189022	-0.00110871	-0.0804817	-0.0838172	-0.0915771	-0.0966737	-0.0766408	-0.0909218	-0.079106	-0.0930001	-0.104121	-0.0754735	-0.0758755	-0.0883831	-0.102458	-0.0933585	-0.0851115	-0.0784691	-0.0916019	-0.0963219	-0.085502	-0.0789439	-0.0938306	-0.0941694
Med19-NOR-224	-0.0694706	-0.0710637	0.00764512	0.00902178	-0.00160697	0.00987002	0.00529485	-0.000752159	-0.000745294	0.0155522	-0.002837	0.0136003	-0.010151	0.0110303	-0.00579257	-0.0243644	0.0128186	-0.00377115	0.0220967	0.0156186	0.00313498	-0.0028952	-0.0025439	-0.0139252	0.0147935	0.00110371	0.00962231	-0.0944185	-0.103348	-0.0869733	-0.083766	-0.0887207	-0.1004	-0.100355	-0.0990069	-0.0977938	-0.105708	-0.0834647	-0.0939196	-0.0962619	-0.102069	-0.0942156	-0.0977037	-0.090733	-0.102893	-0.099003	-0.102096	-0.102834	-0.0975101
Med19-NOR-225	-0.0731931	-0.0714875	0.0189261	0.00106876	-0.00991179	0.00479072	0.0197075	0.00986139	0.00141655	0.00467253	-0.00916042	0.00117499	0.00431639	0.028812	0.0300092	-0.00326084	0.00934197	-0.0020196	-0.000382092	0.00348655	0.00404279	0.0214542	-0.00382388	0.00454069	0.00613853	-0.0189263	-0.0059097	-0.0419888	-0.0626189	-0.0512038	-0.0552469	-0.067556	-0.0510693	-0.0642355	-0.0533048	-0.0496366	-0.045656	-0.0469834	-0.0359604	-0.0556528	-0.0598715	-0.0530934	-0.0376575	-0.0540717	-0.0453276	-0.0464095	-0.0642193	-0.0603963	-0.0523774
Med19-NOR-226	-0.0245742	-0.0267472	-0.00109414	0.0307311	-0.0061305	0.010512	0.00181416	-0.00322603	-0.00610567	-0.00892068	0.000377254	0.00973132	-0.0079086	0.013379	0.0074682	0.00401995	0.0127597	0.0238023	-0.00466816	0.0155215	0.000606319	0.00890109	0.0279455	0.0102983	0.014099	-0.0112696	0.00143543	-0.0424591	-0.0570826	-0.0429885	-0.0570369	-0.0488156	-0.0552425	-0.0560645	-0.0491524	-0.0354206	-0.0439531	-0.049112	-0.0392379	-0.0410481	-0.050425	-0.0501174	-0.0472928	-0.0511395	-0.0498516	-0.0505785	-0.0576292	-0.059268	-0.0559139
Med19-NOR-227	-0.0502015	-0.0495468	-0.000497328	-0.000924739	0.00218571	0.00677786	0.00742194	0.00337009	0.00540721	0.0103372	-0.000217124	0.00794285	-0.0081218	0.00436734	0.015158	-0.00783695	-0.00458968	0.0163897	0.00307255	0.0137358	0.0131475	0.0147632	0.00226312	-0.0146584	0.00570857	0.00217684	-0.0146127	-0.0815437	-0.0870255	-0.0797486	-0.0992765	-0.0900507	-0.0990604	-0.103351	-0.0854852	-0.0930909	-0.090727	-0.0766561	-0.0793048	-0.099206	-0.0833654	-0.0925552	-0.0858781	-0.0843853	-0.09337	-0.102019	-0.086488	-0.0806842	-0.0814908
Med19-NOR-228	0.0331772	0.0379493	-0.00354284	0.0129893	0.00715392	-0.00046517	0.00731823	-0.00010838	0.0283334	-0.00966223	-0.00702513	0.00876867	0.00074201	0.00195321	-0.000542539	-0.0215066	0.00280886	-0.0070939	0.0149475	-0.00750659	-0.00398979	0.0114835	-0.00277028	-0.0121537	-0.0101254	-0.00101848	-0.0101188	-0.0792415	-0.0754539	-0.084739	-0.080635	-0.0798101	-0.0857458	-0.0733304	-0.0976977	-0.100826	-0.0705822	-0.0835796	-0.0725997	-0.0935758	-0.0897185	-0.0924688	-0.0852273	-0.0837205	-0.089564	-0.0898737	-0.0726413	-0.0864777	-0.0871375
Med19-NOR-229	0.00159108	-0.000274173	-0.0116238	0.00443599	0.00173048	0.0100432	-0.006427	-0.0162101	-0.00854846	0.016609	0.0187161	0.0167016	0.00210568	-0.00958346	0.0040178	0.00755888	-0.0023772	-0.00553786	-0.000789796	-0.00569521	0.00192637	0.00795514	0.00255339	-0.00226647	-0.0151699	-0.0161759	-0.023468	-0.0874475	-0.0908238	-0.105399	-0.104697	-0.0969119	-0.100019	-0.0982159	-0.0962325	-0.0972772	-0.0959097	-0.0881835	-0.0991287	-0.106831	-0.089466	-0.0906108	-0.0981631	-0.0884179	-0.101403	-0.103504	-0.0984946	-0.0895163	-0.0940259
Med19-NOR-230	-0.0733109	-0.0723543	-0.000854709	0.0181936	0.0106432	0.0173395	0.0243963	0.0149249	0.0153644	0.00117702	0.0250024	0.00437306	-0.00614558	0.00534674	-0.00334086	0.00696176	0.0294736	0.0250564	0.0199775	0.0122336	0.00375128	0.010693	0.00684291	0.0284614	0.00386248	0.00696149	0.00105648	-0.0770854	-0.090953	-0.0813733	-0.0982973	-0.0862239	-0.101704	-0.0932381	-0.0812153	-0.0909618	-0.091515	-0.0801012	-0.0816366	-0.0891501	-0.0881612	-0.0866923	-0.0892036	-0.0891923	-0.094507	-0.0894471	-0.0958827	-0.0899061	-0.082632
Med19-NOR-231	-0.0651582	-0.0623629	-0.0017251	0.00518014	0.00283475	0.0159608	0.00369318	0.000186757	0.0123533	0.00191025	0.0137072	0.00239714	-0.00521779	-0.00786948	0.000925028	0.00859301	-0.00204611	0.0207277	0.000241416	0.0137016	0.00886015	0.0125812	-5.25482e-05	-0.0156766	0.00626092	0.0109695	-0.00419882	-0.0890415	-0.0848556	-0.0901973	-0.0975372	-0.0916443	-0.1018	-0.0969847	-0.0973573	-0.0935579	-0.102928	-0.0806025	-0.0874913	-0.0897871	-0.0897896	-0.0940345	-0.0953972	-0.0982078	-0.0972169	-0.101643	-0.0917773	-0.0829858	-0.102413
Med19-NOR-232	-0.0380705	-0.0357753	-0.000881397	0.00553054	0.0152867	0.0131308	0.00821204	0.000323086	-0.00062464	-0.0035006	0.00706211	0.0187685	0.00204562	0.00710542	-0.0077079	-0.00434291	0.019599	0.0109285	0.00201243	0.015802	0.0127641	0.0202576	0.0162503	-0.0134765	0.0114912	-0.0105896	-0.00310524	-0.0953741	-0.123856	-0.107559	-0.114593	-0.113972	-0.113724	-0.118493	-0.101077	-0.0939976	-0.101207	-0.0946825	-0.101921	-0.11881	-0.0979443	-0.114023	-0.10814	-0.10301	-0.108861	-0.115512	-0.10608	-0.101153	-0.0910719
Med19-NOR-233	-0.0661854	-0.0676451	0.0113614	-0.0135378	0.0112936	0.00972912	0.00701409	0.000483678	-0.00434446	-0.00676529	0.00918925	0.00919577	-0.0202563	0.00115745	-0.00260761	-0.0168061	0.00264442	-0.0229069	0.0033301	-0.00424094	-0.000670227	-0.00230224	-0.0118437	-0.004676	-0.026517	-0.0269318	-0.00269801	-0.061536	-0.0816866	-0.0724122	-0.0841947	-0.0802474	-0.0777152	-0.0738459	-0.0691966	-0.0829854	-0.0660939	-0.0685109	-0.0706042	-0.0810496	-0.0690853	-0.0742786	-0.078094	-0.0664011	-0.0709227	-0.0759925	-0.0760105	-0.0703455	-0.0633187
Med19-NOR-234	-0.0488468	-0.0482594	-0.00188001	0.00474195	0.0114345	-0.00708284	-0.00690181	-0.0159166	-0.00771861	0.0128354	0.00502791	0.00821054	0.0124226	-0.00571961	0.000971863	-0.00511122	-0.00163436	0.00292126	-0.0154226	0.00899284	-0.012656	-0.0118138	-0.0181506	-0.00110188	-0.00609973	0.0140168	0.0039844	0.0227828	-0.00924928	0.00177072	-0.0106568	0.00177575	0.00277113	-0.00211611	-0.0117345	-0.015203	0.00157151	-0.00708178	0.000614559	-0.0212619	-0.017163	-0.00390943	-0.00140265	-0.00324829	-0.0043276	-0.0132549	0.00271144	0.010216	0.00997094
Med19-NOR-235	-0.0346918	-0.0328653	-0.00574463	0.00858896	0.00219751	0.011946	0.0215548	0.0167481	0.0102712	0.00118683	-0.00954365	0.000526041	-0.00175957	0.00454937	-0.0032491	0.0198127	0.0170733	0.0254014	0.00205348	0.0105637	0.00972784	0.00954368	0.0218185	0.00331179	0.00170919	0.00989596	-0.00305756	-0.0408701	-0.0287322	-0.0221986	-0.035695	-0.0320946	-0.036591	-0.0354337	-0.0192042	-0.0330185	-0.0143193	-0.0232439	-0.0381624	-0.0344238	-0.0370175	-0.0260887	-0.0280893	-0.0424099	-0.0373817	-0.0197799	-0.0260863	-0.0288935	-0.0391655
Med19-NOR-236	-0.049665	-0.0489151	-0.00674456	-0.00962288	0.00643942	0.00181697	-0.00590284	0.0102881	0.00500304	0.00241313	-0.0019839	0.0107107	-0.0230627	-0.000975287	0.00241595	-0.0217363	0.00888708	-0.0174681	-0.0106489	-0.00325035	-0.00818229	0.00880711	-0.0154346	-0.0102063	-0.000164945	0.00790398	-0.00982762	-0.0960585	-0.106134	-0.107097	-0.103909	-0.106602	-0.121789	-0.0993715	-0.105513	-0.106718	-0.105568	-0.0994921	-0.117808	-0.102416	-0.107254	-0.114536	-0.0997612	-0.109841	-0.108573	-0.112413	-0.104897	-0.0968088	-0.108002
Med19-NOR-237	-0.0717256	-0.0712756	0.00450578	0.00873608	0.0381279	0.0110273	0.0112234	0.000634123	0.00882402	-0.00899186	0.0231768	0.0189848	-0.00389449	-0.0064657	0.0114971	-0.00741345	0.0258958	0.0180309	0.0210098	0.00471541	0.0126401	0.0160384	0.0233686	0.0178759	-0.00853563	-0.0125728	-0.00111906	-0.101509	-0.132019	-0.120104	-0.13275	-0.122663	-0.132106	-0.129547	-0.123116	-0.12477	-0.115784	-0.113634	-0.12165	-0.12446	-0.121245	-0.123111	-0.122012	-0.127576	-0.131096	-0.126181	-0.140756	-0.115899	-0.120848
Med19-NOR-238	-0.0495364	-0.0489095	-0.00671154	-0.00165397	0.0141735	0.007674	0.012666	0.012047	0.0167785	-0.0140827	-0.00171777	0.00970904	-0.0110435	0.00589176	0.00784237	-0.0012285	0.00218351	0.01405	0.00713436	0.00440693	-0.00170341	0.010305	-0.00278711	-0.00130974	-0.00199169	-0.00711556	-0.00124985	-0.0887022	-0.0884312	-0.0772206	-0.0744667	-0.0790395	-0.0652302	-0.0725583	-0.0731986	-0.0677667	-0.066552	-0.0810983	-0.0698958	-0.0748047	-0.0781028	-0.0773754	-0.0732069	-0.076634	-0.0809214	-0.0768056	-0.0766409	-0.0810434	-0.0766921
Med19-NOR-239	-0.0611174	-0.0614909	-0.00290607	-0.000196955	0.00480239	0.0225106	0.0158997	0.000199165	0.0177525	0.00478422	0.00585996	0.00382309	0.00406383	0.00489212	0.00393534	0.00253023	0.00867451	0.010209	0.0210839	0.0145886	-0.00843908	0.0121239	0.0135965	0.0102627	0.00256312	0.00633845	0.0207496	-0.0734695	-0.0928111	-0.0796481	-0.102847	-0.0729208	-0.0843783	-0.0829788	-0.0868634	-0.0767874	-0.0813695	-0.0714716	-0.0854429	-0.0891882	-0.0827576	-0.0863376	-0.0839089	-0.0755962	-0.0732884	-0.0885583	-0.0681963	-0.0758828	-0.0770271
Med19-NOR-240	-0.0977044	-0.0979269	0.00123376	0.0118544	0.0177627	0.0192007	0.00352454	-0.00127287	-0.00658553	0.0126895	0.00902519	-0.0064648	0.00845557	0.00828335	0.0057372	0.0085895	0.0131938	0.00275194	0.0264321	-0.0175608	-0.000283467	-0.00484469	0.0142859	-0.000127402	-0.00119157	-0.0161777	0.00270724	0.00396024	-0.000767435	0.0210869	-0.0196381	0.0226428	0.00497692	-0.0207798	-0.00645724	-0.00429167	0.00417199	-0.00196723	-0.00810314	-0.0116635	0.00939924	0.00687601	0.0196229	0.00382176	0.0047881	-0.00461928	0.00732189	0.00590932	0.00849044
Med19-NOR-241	-0.0262512	-0.0273416	-0.00408984	-0.0018026	0.00655286	0.016411	-0.00707003	-0.00506093	0.0219495	0.0119158	-0.00812587	0.00330439	-0.0105001	0.0160756	-0.00498159	-0.0201781	0.0185378	0.0119403	0.00830598	0.00481809	0.00945605	0.00994097	0.00382755	0.00523144	0.00450334	-0.0139554	-0.00375977	-0.0587477	-0.0812718	-0.084493	-0.0694295	-0.0681078	-0.0750409	-0.0750902	-0.0668958	-0.0895485	-0.0729577	-0.0675901	-0.0784231	-0.0774065	-0.0601133	-0.0846589	-0.088141	-0.0810904	-0.0737293	-0.0813047	-0.0745272	-0.0655133	-0.0783727
Med19-NOR-242	-0.0571244	-0.058508	0.0110676	0.00521418	0.00775149	0.0110853	0.00786887	0.00287394	0.00385703	0.00662632	-0.00271057	-0.00184837	-0.00283386	0.0169964	0.0151844	-0.0044118	0.00442816	0.00347602	0.00684123	0.000899943	0.00602227	0.0233216	0.0114003	0.00899865	-0.00603768	-0.0107913	0.00433486	-0.106635	-0.116193	-0.115998	-0.115854	-0.0990722	-0.104921	-0.111992	-0.0937989	-0.112264	-0.10776	-0.101487	-0.110632	-0.116326	-0.109626	-0.110653	-0.103356	-0.101963	-0.110953	-0.106666	-0.101307	-0.10602	-0.107582
Med19-NOR-243	-0.0585558	-0.0566885	0.00333697	0.00882932	0.00959	0.000594814	0.00748481	0.00212842	0.00722043	0.000635167	0.013927	0.00290602	-0.00722313	0.0125215	0.0131442	-0.00721637	0.0197175	0.00233103	0.0200205	0.00441637	0.000951581	0.0184894	-0.00214323	-0.00615781	0.00860771	0.00490404	0.000359037	-0.0936462	-0.0987955	-0.0984009	-0.113302	-0.0949528	-0.104884	-0.0930703	-0.0986779	-0.0974653	-0.0949355	-0.0901464	-0.103239	-0.0986587	-0.0957763	-0.11105	-0.106146	-0.102072	-0.097204	-0.0950276	-0.0957965	-0.0937402	-0.108893
Med19-NOR-244	-0.0197977	-0.0213668	0.00331949	-0.0031721	0.0107025	0.0135674	6.13006e-05	0.00254795	-0.0077911	0.00654243	-0.0146972	-0.00747068	-0.0123801	-0.00973672	0.00523847	-0.0327039	0.00248776	0.00766085	0.00290434	0.0121123	-0.00580815	0.00322189	-0.0167024	0.00239313	0.00879566	-0.0240126	-0.00783169	-0.0936026	-0.0941201	-0.104894	-0.104797	-0.104389	-0.107003	-0.103065	-0.102898	-0.105069	-0.104748	-0.0943613	-0.0974719	-0.0950636	-0.108974	-0.11071	-0.118101	-0.103521	-0.113374	-0.117805	-0.102073	-0.10005	-0.112717
Med19-NOR-245	-0.0469863	-0.045209	-0.00327935	-0.00131429	-0.000165295	0.00424674	0.0114849	0.00732473	0.0128012	0.00299033	0.000374472	0.00913388	-0.0165637	-0.0108992	-0.00947879	-0.00682127	-0.00864147	0.00816271	0.0178766	0.00719219	0.00530134	0.020853	0.00734047	0.0145965	0.0136907	-0.00240865	0.00364715	-0.0915604	-0.110117	-0.106676	-0.1091	-0.0945594	-0.110272	-0.101991	-0.100756	-0.101385	-0.0949431	-0.0966265	-0.0921904	-0.108678	-0.10683	-0.104877	-0.0951811	-0.09975	-0.0992121	-0.0910468	-0.100586	-0.0851518	-0.0945544
Med19-NOR-246	-0.0526779	-0.0523396	0.00607796	0.00911696	-0.0163942	0.0094648	0.0215438	0.00920045	0.00948468	0.00489395	-0.0181897	-0.0120699	0.0204836	0.0228472	0.00571341	-0.00974287	0.00677118	0.0130835	0.00232884	0.0137252	0.00161484	0.00398262	-0.000245214	-0.0187116	0.0143697	-0.00305937	-0.0114928	-0.0541074	-0.0772189	-0.0633634	-0.0899888	-0.0689939	-0.0718163	-0.0720913	-0.0650231	-0.0626281	-0.0601195	-0.0710641	-0.0769647	-0.0759569	-0.0768034	-0.0657513	-0.0603737	-0.0716285	-0.061896	-0.071238	-0.0568801	-0.0635204	-0.0653099
Med19-NOR-247	-0.067031	-0.0610295	0.000370261	-0.0136381	0.00674528	0.00906892	0.0141215	0.0072103	0.0194016	0.0188514	0.0113092	0.00996892	-0.00222158	0.00689912	0.00253911	0.0032609	0.0207056	0.0173155	0.00374441	0.0228471	-0.00715974	0.0120427	0.0144807	-0.00901047	0.00459135	-0.000253103	-0.0103501	-0.105414	-0.10468	-0.10662	-0.122821	-0.111438	-0.116805	-0.119133	-0.124184	-0.121516	-0.107816	-0.11371	-0.119092	-0.11455	-0.11709	-0.121663	-0.11195	-0.111337	-0.122526	-0.104461	-0.108171	-0.108471	-0.108251
Med19-NOR-248	-0.0641827	-0.0607323	-0.00520945	-0.00642246	-0.00726042	0.00604343	0.0162166	-0.0086407	0.00947241	-0.00847463	0.000294074	-0.0109197	0.00761704	-0.00879956	0.000372971	-0.00615753	-0.00555977	-0.00177613	0.0162971	-0.0131334	0.0049334	0.0053479	-0.0222418	0.0124905	8.02785e-05	-0.00174589	0.000518458	-0.0844486	-0.0853329	-0.0870739	-0.114899	-0.0892092	-0.0798447	-0.0824326	-0.10138	-0.0890102	-0.0971848	-0.0791037	-0.0890532	-0.0901971	-0.0908704	-0.102165	-0.0957208	-0.0888106	-0.0990837	-0.101525	-0.101313	-0.0918707	-0.106268
Med19-NOR-249	-0.0643503	-0.0559129	0.00470284	0.0111581	-0.0121018	0.0207609	0.0224989	0.0151324	-0.00829781	0.0154543	-0.00215525	0.00996566	0.0116155	0.00514276	-0.0114221	0.0021435	-0.00281457	0.00806429	0.00669538	0.025875	0.00680557	0.00847143	0.0337008	-0.000632517	0.0172493	-0.00446099	0.00163342	-0.0494572	-0.0578719	-0.0756016	-0.0685054	-0.0541859	-0.0770099	-0.0647978	-0.0683651	-0.0575685	-0.0686625	-0.0603733	-0.0608142	-0.0571149	-0.0589008	-0.0634712	-0.0571814	-0.06147	-0.0559524	-0.0662217	-0.0669669	-0.0535255	-0.0579091
Med19-NOR-250	-0.05074	-0.054919	-0.00261017	0.00298373	0.0130679	0.0141784	0.00177398	0.0096799	-0.00200499	0.00734889	0.0122314	0.0190563	0.00542655	-0.0178484	-0.0101198	-0.00441608	0.0139666	0.0106808	0.00728094	-0.00169167	0.0124546	-0.00249023	0.028951	-0.00389262	-0.00828323	-0.00787482	0.000188015	-0.00698741	-0.0382434	-0.0147428	-0.0331727	-0.0199173	-0.0292336	-0.0288616	-0.0277217	-0.0180965	-0.0222499	-0.0296327	-0.00376534	-0.0328403	-0.00339085	-0.0246574	-0.0220489	-0.0176859	-0.0253777	-0.037031	-0.00984474	-0.0168417	-0.0198129
Med19-NOR-251	-0.0327458	-0.0351982	0.00164773	0.00360517	0.0111741	0.00493291	0.0162953	1.41881e-05	0.00941472	0.00573479	0.000774349	0.00191682	0.00411251	0.0111478	-0.00716741	-0.00480272	0.00396201	-0.00204109	-0.00384125	0.0121779	0.00581811	0.0124646	-0.0104961	0.00527641	0.0135895	-0.000348353	-0.00717265	-0.0671671	-0.0863132	-0.0744017	-0.083844	-0.0742819	-0.0766872	-0.0977945	-0.0970204	-0.07259	-0.0826018	-0.0826139	-0.0680948	-0.0886433	-0.0859093	-0.0827225	-0.0834228	-0.0969923	-0.0959898	-0.0870127	-0.0913633	-0.0967567	-0.0825316
Med19-NOR-252	-0.0518714	-0.0552403	0.0015974	-0.00839051	0.0251453	-0.000128908	0.00336493	0.00139785	0.00759912	0.00342468	0.001204	-0.00533665	0.0214429	0.0127383	0.000161636	0.0095804	-0.0173588	0.0206082	0.0067441	0.0144251	0.0048987	0.0020324	-0.000467778	0.00399697	-0.0101104	-0.000775062	-0.00933933	-0.00747399	-0.017908	-0.0263992	-0.0363796	0.0103922	-0.0195281	-0.0361457	-0.0150053	-0.0179401	-0.023606	-0.0216015	-0.0146161	-0.0194022	-0.019234	-0.0179083	-0.0110609	-0.0218443	-0.0222381	-0.0198199	-0.0298192	-0.0134587	-0.0255476
Med19-NOR-253	-0.013848	-0.0137348	-0.00215418	-0.00871723	0.00631897	-0.00110781	0.0135694	0.00189901	0.00385359	0.00289825	0.00630415	-0.000535351	-0.00714425	0.00809772	-0.00185259	-0.00826357	0.00565345	0.0206226	-0.00759581	-0.000169683	-0.00307831	0.014016	-0.00955734	0.00569932	0.00388491	-0.0090046	-0.0071305	-0.106078	-0.11543	-0.11601	-0.110498	-0.131796	-0.116005	-0.112267	-0.119375	-0.110138	-0.111627	-0.107821	-0.10582	-0.111652	-0.110018	-0.111644	-0.123062	-0.110312	-0.115873	-0.124974	-0.112087	-0.109773	-0.106565
Med19-NOR-254	-0.0117558	-0.016196	0.0120947	-0.00479655	0.0288401	0.016872	-0.00467837	0.00172104	0.00160847	-0.00564723	-0.0018959	-0.0022519	0.0106599	0.00663627	-0.00923391	-0.015707	0.0189573	0.00524284	0.0195229	0.0163635	-0.00679449	0.00851161	0.00870733	-0.0011161	2.89999e-05	0.00240436	-0.0130703	-0.0871435	-0.0972619	-0.106097	-0.117839	-0.0909083	-0.0884871	-0.100421	-0.0908803	-0.0974852	-0.0966049	-0.0973308	-0.0851185	-0.0941634	-0.10506	-0.100688	-0.105775	-0.108727	-0.102661	-0.101615	-0.0982151	-0.103109	-0.109855
Med19-NOR-255	-0.0610311	-0.0684304	0.0180837	0.0127311	0.012203	0.0212471	0.00343605	0.0132434	0.00844066	0.00225686	-0.00551748	0.0161201	0.00356065	0.00597061	-0.0193505	0.00111074	0.00543556	0.0106852	0.007073	0.0182344	0.00437364	0.0137972	-0.0029836	-0.0160093	0.0136572	0.00757898	-0.0101274	-0.0624898	-0.071033	-0.0697012	-0.0662591	-0.0612585	-0.0731496	-0.0567984	-0.0502432	-0.0677563	-0.0637998	-0.0667143	-0.0613974	-0.0818364	-0.0736572	-0.0777789	-0.0632169	-0.0709976	-0.0760767	-0.0682257	-0.0662818	-0.0594242	-0.068466
Med19-NOR-256	-0.05181	-0.0504219	0.0212644	0.0120814	0.00496961	0.00555336	0.00458393	-0.0036549	0.0197105	0.00993935	0.00328887	-0.00285961	0.0072534	0.00711731	-0.00637123	-0.0107056	0.0105474	-0.00395206	0.00261469	0.00819456	0.00368208	0.00519248	0.0213176	0.00953938	0.0108579	-0.0178908	0.0126897	-0.118119	-0.119054	-0.103515	-0.119765	-0.120778	-0.112341	-0.112097	-0.12246	-0.115931	-0.120294	-0.107391	-0.116323	-0.126814	-0.112727	-0.118214	-0.118761	-0.110665	-0.119778	-0.112403	-0.112876	-0.105055	-0.117169
Med19-NOR-257	-0.043339	-0.0495229	0.0122464	0.0018144	0.0118637	0.00839714	0.022171	-0.00435223	0.00252784	-0.00502973	-0.00368196	0.00495192	0.00546699	0.00345366	0.0268943	-0.014279	0.0232362	0.0127179	-0.00150346	0.00888198	0.00848654	0.0153737	-0.000271294	0.00886551	0.00479045	0.00411488	-0.00300539	-0.110221	-0.101381	-0.113492	-0.116758	-0.109021	-0.120708	-0.109784	-0.106359	-0.110969	-0.111203	-0.0985806	-0.119583	-0.120558	-0.11252	-0.123104	-0.109664	-0.109278	-0.110572	-0.114773	-0.125784	-0.106212	-0.124159
Med19-NOR-258	0.236369	0.240452	-0.00656887	-0.0121526	-0.012251	-0.0186824	-0.00867425	-0.0168898	-0.0136877	-0.000682977	-0.00319435	-0.0130754	-0.0234488	0.00231278	-0.0191994	-0.0329954	-0.0113108	0.0039099	-0.00842199	-0.00778513	0.0149024	-0.00591974	0.0109148	0.00300375	-0.011776	-0.0221179	-0.0125124	-0.095662	-0.108889	-0.120297	-0.0929714	-0.0975952	-0.109496	-0.103624	-0.0860421	-0.103944	-0.102594	-0.113033	-0.112266	-0.10357	-0.100506	-0.100878	-0.105379	-0.103882	-0.104211	-0.11179	-0.0989907	-0.106205	-0.103209
Med19-NOR-259	-0.0577099	-0.0629583	-0.00781744	0.00909521	1.38122e-05	0.0105322	0.00228041	0.0057029	0.0136172	0.00822555	0.0114743	0.00811357	-0.0106801	0.0172791	0.00835258	0.00161373	0.00947134	0.0215728	-0.00017582	0.0126299	-0.00818605	-0.00681164	0.00701107	0.00193611	0.0189691	0.0103239	0.0067682	-0.0951628	-0.104571	-0.0989201	-0.108713	-0.110345	-0.117314	-0.103027	-0.100521	-0.102458	-0.0981727	-0.100569	-0.0988155	-0.10549	-0.107949	-0.106947	-0.101533	-0.090162	-0.109717	-0.0974388	-0.103815	-0.0847412	-0.0997091
Med19-NOR-260	-0.0372527	-0.0338644	-0.0057661	0.000280894	0.0154766	0.0176285	0.0168001	0.00236616	0.00424749	-0.00377414	-0.00589911	-0.00620427	0.00872932	0.00204239	-0.00860856	-0.00231407	0.0151571	0.00249295	0.00925204	0.00692729	0.0242461	0.0244071	0.0024433	0.00739771	-0.0144689	-0.0149734	-0.0104205	-0.088774	-0.0995171	-0.104729	-0.114991	-0.0974328	-0.111301	-0.102461	-0.100725	-0.0927626	-0.0810435	-0.100815	-0.0933264	-0.105741	-0.0945901	-0.101431	-0.106531	-0.0949931	-0.0996931	-0.100257	-0.0934564	-0.092988	-0.0959191
Med19-NOR-261	-0.0206457	-0.019208	-0.025589	0.000200062	0.0147238	-0.00778062	0.0189277	0.000848016	0.00488831	0.0211133	-0.00896973	-0.019624	-0.0072913	0.000254082	-0.00561463	-0.00878217	-0.00586497	0.0215778	-0.011439	-0.00864486	-0.00407611	0.00503821	-0.00639629	4.19402e-05	0.00270648	-0.0125062	-0.0105928	-0.0507773	-0.0603074	-0.0520905	-0.0615539	-0.052934	-0.0709035	-0.0483921	-0.0586836	-0.0644128	-0.0617098	-0.045599	-0.0653195	-0.0611713	-0.0548583	-0.0657165	-0.0574954	-0.0625239	-0.0637218	-0.0579924	-0.0537646	-0.0447454	-0.0575989
Med19-NOR-262	-0.0520801	-0.0457286	0.0055114	0.00147732	0.0117752	0.0173451	0.00374432	0.00952385	-0.00398167	0.0224328	0.00680925	0.0104925	0.00360839	0.00914968	0.000875168	-0.009233	0.00309069	-0.00518269	0.0111843	-0.00285361	0.00829276	0.0131627	0.00496795	-0.0119134	0.0103072	-0.00107815	0.00232457	-0.0988707	-0.109874	-0.109858	-0.0985316	-0.110215	-0.121365	-0.110712	-0.103033	-0.111467	-0.0953596	-0.113126	-0.109398	-0.123188	-0.111741	-0.105356	-0.109132	-0.102536	-0.108776	-0.12206	-0.114849	-0.102191	-0.108412
Med19-NOR-263	-0.0330877	-0.034596	0.00234205	0.0133478	-0.00878995	0.00658212	0.00456005	0.00360855	0.00991095	0.0054106	-0.000183897	0.013342	-0.00239028	-0.00354939	0.00598019	-0.000463482	0.006874	-0.00938918	0.0236038	-0.000734039	0.0111889	-0.00903221	-0.0111387	0.0030607	-0.00998068	0.0127667	-0.00613312	0.0014271	-0.0117662	-0.00787565	-0.0132764	0.014591	-0.0176333	-0.00710607	-0.00986308	-0.00760158	0.0070721	-0.00296686	-0.0169476	-0.0187238	-0.0212469	-0.0141261	-0.00358972	-0.0110175	-0.0158571	-0.00473712	-0.00780431	-0.000620647	0.0030142
Med19-NOR-264	-0.0167245	-0.0178999	-0.0049879	0.00264495	0.016142	-0.00471033	-0.00860842	0.00559145	0.00624404	-0.00264071	-0.0081009	0.000411368	-0.00732405	0.0169168	0.0024608	0.00480308	-0.00269234	0.0221137	0.00395532	0.0100162	-0.00110793	0.0034015	-0.00144975	0.00672483	0.00164587	0.00799799	-0.0103386	-0.100823	-0.117599	-0.120189	-0.124506	-0.11656	-0.127045	-0.11366	-0.107413	-0.119615	-0.12094	-0.116223	-0.114032	-0.122687	-0.115802	-0.117847	-0.124204	-0.108389	-0.11715	-0.117491	-0.104764	-0.104813	-0.106935
Med19-NOR-265	-0.0414153	-0.0397103	0.00974598	0.0085875	0.012158	0.00537188	0.0120057	0.00444498	0.00395645	-0.023788	0.00607214	0.00285503	-0.0131835	0.0163396	-0.012944	-0.0225564	0.0180468	-0.00594217	-0.014061	-0.00727302	-0.00729492	0.00386306	-0.000914416	0.0111161	-0.00877026	-0.0163041	-0.0119828	-0.0935903	-0.0955095	-0.109206	-0.0951347	-0.0849473	-0.0885268	-0.0866813	-0.102756	-0.0911486	-0.090232	-0.100645	-0.0963918	-0.109416	-0.0878536	-0.109407	-0.104123	-0.08713	-0.0974644	-0.0851895	-0.0955408	-0.0934182	-0.099711
Med19-NOR-266	-0.0447688	-0.0444715	0.00684857	-0.000254424	0.0170947	0.0147911	0.0160115	0.0265119	0.0161919	0.0115466	0.0135573	0.00820404	0.0115079	0.0216622	0.0106758	0.0174866	0.0335624	0.00394023	0.00271106	-0.00467949	0.0216092	0.00710985	-0.00114738	-0.00535493	0.0199067	-0.0163629	0.00308123	-0.0442966	-0.0674937	-0.0661712	-0.068801	-0.0538472	-0.0841249	-0.0652089	-0.0578089	-0.0603438	-0.0632502	-0.0714022	-0.0517785	-0.0602984	-0.0624062	-0.0635504	-0.0646731	-0.0627705	-0.0458453	-0.077591	-0.0635676	-0.0494392	-0.0590487
Med19-NOR-267	-0.0460138	-0.0472525	-0.0108679	0.0151156	0.012169	-0.00449862	0.0078504	-0.00388401	0.0088444	0.00157484	0.00434955	0.00158601	0.00303702	0.00362411	0.00477089	-0.0199701	0.00711848	-0.000410325	-0.000838894	-0.0018173	0.00890063	0.0138379	-0.00437939	-0.00521073	-0.0110268	-0.00883478	-0.000346117	-0.110706	-0.119601	-0.115358	-0.133526	-0.121004	-0.110904	-0.116584	-0.121254	-0.129544	-0.111042	-0.0949708	-0.109628	-0.122225	-0.112157	-0.125991	-0.122903	-0.115949	-0.111867	-0.114382	-0.113625	-0.114982	-0.125153
Med19-NOR-268	-0.0496033	-0.0489537	0.0105326	0.00112179	0.0149161	0.00177155	-0.000362733	-0.000942441	-0.0062626	0.00902924	0.00556286	0.0108786	-0.000661825	0.00373768	0.000164537	-0.0221535	-0.00372327	-0.00124102	0.00410804	0.00727841	-0.0037517	0.00840216	-0.00405448	0.0170969	-0.00229556	0.00949684	0.0055611	-0.0624647	-0.0768056	-0.0769192	-0.0775254	-0.076124	-0.076365	-0.0566098	-0.083587	-0.076566	-0.0621444	-0.0608985	-0.0622038	-0.073315	-0.0618709	-0.0650704	-0.0725438	-0.0661906	-0.0633148	-0.0604564	-0.0728982	-0.06821	-0.0766713
Med19-NOR-269	-0.0364494	-0.0415801	0.0107444	-0.00724428	-0.00122629	0.00470377	0.000631373	0.0118728	0.000749579	0.00698673	0.0139383	0.00131937	-0.0017735	-0.0097291	0.00781163	-0.00185552	0.00364776	-0.00216651	-0.00930585	0.0105437	0.00369202	0.00664243	0.00597168	-0.00123196	-0.00995928	0.0122266	0.000620981	-0.042259	-0.0548383	-0.0533361	-0.063244	-0.0614195	-0.0561606	-0.0612258	-0.0652452	-0.0638975	-0.0501117	-0.0533068	-0.0572393	-0.0526976	-0.0665219	-0.0614977	-0.0495414	-0.0582159	-0.0702386	-0.0580498	-0.0535205	-0.0592409	-0.0412747
Med19-NOR-270	-0.0556045	-0.0520219	-0.00614959	-0.00525677	0.00611649	0.000335666	-0.00288636	-0.0151286	0.000904524	-0.0040943	0.0102136	0.00394024	0.0135022	-0.00165374	-0.0101981	-0.00505674	-0.00481504	-0.00115035	0.00351565	0.00632244	0.020959	0.004317	-0.00319788	0.00427163	0.00589578	-0.00722132	-0.0151762	-0.0970017	-0.0975908	-0.101362	-0.103264	-0.102537	-0.109529	-0.0971688	-0.0993401	-0.118682	-0.1039	-0.106781	-0.104795	-0.110095	-0.0871108	-0.0984372	-0.106057	-0.0935992	-0.104642	-0.103444	-0.102348	-0.0949058	-0.115397
Med19-NOR-271	-0.0300532	-0.0372705	0.00649768	-0.00361169	0.0062107	0.00217891	0.0111733	-0.000969592	0.00397938	-0.00254851	0.00423171	0.00484645	-0.016146	-0.000730871	0.00432959	-0.00493278	0.00249698	0.0176815	0.0155489	0.00714644	-0.00406745	0.00231291	-0.00315965	0.000122297	0.00792552	0.00361798	-0.0104578	-0.0890876	-0.0960742	-0.0934434	-0.0967355	-0.0909328	-0.100179	-0.0980367	-0.0868938	-0.0933486	-0.103051	-0.0918413	-0.0864762	-0.0947114	-0.0916876	-0.0977236	-0.0877688	-0.101856	-0.0994477	-0.0933165	-0.0894482	-0.0863603	-0.107358
Med19-NOR-272	-0.0247452	-0.0202324	0.0133848	0.00841175	0.00813537	0.00424036	-0.00157172	0.00856927	0.0116876	0.00439825	-0.00878989	0.00358591	-0.00328305	0.0144908	-0.0122559	-0.0134372	-0.0103983	0.000370954	0.0069262	0.0122096	0.0075292	-0.0122088	-0.0126131	0.00560032	0.0102353	0.00060695	-0.00510073	-0.100985	-0.106646	-0.114697	-0.103689	-0.111142	-0.120689	-0.121913	-0.11249	-0.112297	-0.0986912	-0.102944	-0.109264	-0.116231	-0.10436	-0.126912	-0.125907	-0.110721	-0.105255	-0.108028	-0.115254	-0.114667	-0.114229
Med19-NOR-273	-0.0525753	-0.0509058	-0.0037863	-0.012553	0.00837841	0.0172288	0.0132388	0.00768362	0.00878102	0.0299101	0.0158763	0.00317438	-0.0108688	-0.00310999	0.00263826	-0.00472063	0.0114191	0.00155938	0.0217657	0.00727792	0.000340805	0.00424438	0.0103032	0.0191881	0.00437729	-0.00857605	0.000429594	-0.0952056	-0.109471	-0.106665	-0.1238	-0.110843	-0.124522	-0.116933	-0.107982	-0.105146	-0.110363	-0.105555	-0.104739	-0.114031	-0.112434	-0.120598	-0.104756	-0.107972	-0.113932	-0.11263	-0.0999439	-0.0956094	-0.114118
Med19-NOR-274	-0.0451036	-0.0462397	-0.00110324	0.0125356	-0.0036048	0.00814469	0.00346753	0.0130168	0.00831141	-0.0161791	-0.000680812	-0.000719915	-0.00315495	0.00396851	-0.00763055	-0.0116111	0.0177354	-0.00685676	-0.0115015	-0.000657395	-0.00523165	-0.0101492	-0.0195654	-0.00361199	-0.0162543	-0.0127824	0.00941932	-0.0871443	-0.0838768	-0.0733512	-0.110041	-0.0878332	-0.0797361	-0.081666	-0.0957774	-0.0977034	-0.0794981	-0.0839072	-0.0909832	-0.0866336	-0.0833197	-0.0878998	-0.0853391	-0.0874818	-0.0809486	-0.094709	-0.0872384	-0.0875356	-0.0942889
Med19-NOR-275	-0.0189994	-0.0148312	0.00362068	0.00946479	0.00564829	0.0241861	0.0113669	0.00140136	-0.0205312	-0.000130648	-0.00386924	-0.0095679	-0.00265058	0.0138138	-0.00376526	-0.0129724	0.021095	0.0097053	0.00635498	0.0147193	-0.0129241	-0.00734676	0.00984841	-0.000794676	-0.0116484	-0.0100351	-0.0323891	-0.0689129	-0.0864861	-0.0714592	-0.0891366	-0.0891793	-0.0886001	-0.0798312	-0.0849148	-0.0923638	-0.0690603	-0.0758786	-0.0765486	-0.0896451	-0.0769679	-0.0964275	-0.083628	-0.0948451	-0.095595	-0.102247	-0.0752973	-0.077179	-0.0888282
Med19-NOR-276	-0.067294	-0.0669486	-0.00320684	0.0182254	0.00706334	0.0159732	0.00477945	0.0195702	0.0124322	0.0118958	0.0133159	0.00937744	0.0102763	0.0175526	0.00783834	-0.0186559	-0.00616876	0.000781876	0.00194029	0.00045811	0.0130568	0.0162862	0.00777267	0.00887504	0.0163065	0.00363909	0.0104283	-0.0890768	-0.111981	-0.0951914	-0.112917	-0.0922526	-0.0930089	-0.0905215	-0.0924659	-0.10023	-0.0914836	-0.0841328	-0.0975488	-0.0985311	-0.0921965	-0.113604	-0.0975543	-0.0930975	-0.096886	-0.103559	-0.0919607	-0.084174	-0.0887805
Med19-NOR-277	-0.0547523	-0.053556	0.00324735	0.0155945	-0.00281811	0.0227585	-0.00356216	0.00383433	0.0140646	0.00993179	0.0191695	0.00444606	0.00926338	0.0108547	-0.00194014	-0.003749	0.0159269	0.0149524	0.0223797	0.0174206	0.000354743	-0.0117244	-0.00912295	0.00309473	0.0109875	0.00328493	-0.000485248	-0.0909094	-0.101991	-0.109822	-0.098894	-0.10324	-0.100791	-0.114755	-0.0957424	-0.0996136	-0.102454	-0.105436	-0.103366	-0.108469	-0.0995215	-0.0988017	-0.103923	-0.0952723	-0.101607	-0.107367	-0.103705	-0.0982442	-0.101007
Med19-NOR-278	-0.0476256	-0.0496465	-0.00230333	0.00426331	-0.00476555	0.00928003	-0.00291567	-0.00136151	-0.00428037	0.0108715	0.00904527	-0.00410272	0.00321506	0.000397829	-0.0104083	-0.00826904	0.00839583	0.0010132	0.0150161	-0.000332922	0.00513502	0.0080851	-0.00152926	0.00247273	0.00672151	3.74074e-06	0.0021129	-0.0673276	-0.0579549	-0.0611101	-0.0821826	-0.0687219	-0.0572299	-0.0805331	-0.0689281	-0.0776042	-0.0686961	-0.0545349	-0.0630668	-0.0542996	-0.0545555	-0.0697998	-0.0582856	-0.070068	-0.0757764	-0.0677938	-0.0671966	-0.0661496	-0.0543159
Med19-NOR-279	-0.0486558	-0.0491492	0.0048301	0.0137103	0.00909366	0.00651479	0.0163499	0.00422203	0.00727599	0.0220861	0.00082041	-0.000260077	-0.00350487	0.0123414	0.022022	0.000678793	-0.0114936	0.0248647	0.0159812	-0.00105734	0.024226	0.00187312	0.0182701	0.000251144	0.0132791	-0.0162333	-0.00145883	-0.104289	-0.104555	-0.106619	-0.120802	-0.0987105	-0.111291	-0.104897	-0.106929	-0.11068	-0.0981449	-0.0898812	-0.0962929	-0.1135	-0.113399	-0.104852	-0.106304	-0.0953393	-0.108475	-0.102573	-0.106409	-0.101537	-0.106904
Med19-NOR-280	-0.0517864	-0.0436525	0.00390351	-0.000636881	-0.00833092	-0.000784459	-0.00751854	-0.00149467	0.000396744	0.000475849	0.00397343	-0.00834667	-0.00179055	0.00467401	-0.00149667	-0.0184444	0.010383	-0.0189003	-0.00286752	0.00439925	0.00989506	0.0165876	0.000984776	0.00823572	-0.00520278	-0.00716482	-0.005169	-0.10403	-0.111345	-0.105297	-0.111514	-0.116652	-0.107773	-0.102818	-0.114829	-0.112135	-0.0947114	-0.11102	-0.120209	-0.115429	-0.119149	-0.110004	-0.11574	-0.111938	-0.0991065	-0.108721	-0.110589	-0.111946	-0.114421
Med19-NOR-281	-0.0577286	-0.0565398	0.0107123	0.0180876	0.0121558	-0.00276972	0.00404138	-0.00271732	-0.0022472	0.0101515	0.0227117	0.0164474	0.00515273	-0.0111096	0.00372649	0.00383812	-0.00600086	-0.00386366	0.00693456	-0.00438594	0.0111268	0.0131961	0.0041793	0.00661521	0.0131571	0.0133156	-0.00347805	-0.0705143	-0.085577	-0.0844948	-0.0782728	-0.0824876	-0.0911788	-0.0836301	-0.0801094	-0.0784149	-0.0845016	-0.0666352	-0.0795451	-0.0784486	-0.084992	-0.0776313	-0.080571	-0.0762786	-0.0692615	-0.0862269	-0.0748313	-0.0790969	-0.0853933
Med19-NOR-282	-0.0376536	-0.0345918	-0.012809	0.00946765	0.00205931	0.0153625	0.00791124	0.0242185	0.0138043	0.00899001	0.0184871	0.0217844	-0.00408973	0.0027471	-0.0267528	-0.00827974	0.00471538	0.0104716	0.0109973	-0.0014344	0.00015992	0.00539352	0.00595629	-0.0027828	-0.0141879	-0.00903902	-0.00317194	-0.111305	-0.125942	-0.117732	-0.116117	-0.115994	-0.122993	-0.120195	-0.123382	-0.123744	-0.118602	-0.0991066	-0.11682	-0.121933	-0.12714	-0.121581	-0.115996	-0.108117	-0.121736	-0.117922	-0.126338	-0.113359	-0.11914
Med19-NOR-284	-0.0528763	-0.0523108	0.0140987	-0.00260036	0.0119754	0.0014705	0.0109467	0.0182836	0.0103955	-0.0176997	0.00460441	-0.0134955	0.00419848	0.0117365	-0.00665957	0.00156943	-0.00392843	0.0022766	0.00434675	-0.0132056	0.00605354	0.00447385	-0.00772217	-0.00878677	0.0047159	0.00335401	0.00590241	-0.0629489	-0.053952	-0.0743593	-0.0678065	-0.0797598	-0.076484	-0.0689083	-0.0652862	-0.0653409	-0.0579429	-0.0614618	-0.0588891	-0.0803855	-0.0581088	-0.0731821	-0.0591296	-0.0647066	-0.0721952	-0.0690981	-0.0538095	-0.0611439	-0.0630653
Med19-NOR-285	-0.0162031	-0.0146976	0.000964208	0.00411637	-0.000438921	0.0100889	-0.0088378	0.00841774	0.006028	-0.00107076	0.011615	-0.00040962	-0.0174832	-0.000138531	-0.00461039	-0.0215502	0.00451597	-0.00721909	-0.00626522	0.0081488	-0.00608111	0.00201882	-0.0010309	-0.00284934	-0.00982195	-0.0078367	-0.0193457	-0.078299	-0.0783814	-0.0912361	-0.083954	-0.0954254	-0.0820305	-0.0705681	-0.0853348	-0.0655985	-0.0769905	-0.0615609	-0.0666195	-0.0864035	-0.0936987	-0.081726	-0.0832768	-0.0896202	-0.087919	-0.0826187	-0.0789468	-0.0777426	-0.0882022
Med19-NOR-286	-0.0355795	-0.0400702	0.00783721	0.00496977	0.0160488	0.0076259	-0.0056056	-0.00368258	0.00766843	-0.00606193	0.0131142	-0.00200125	0.00239511	-0.0177285	0.00796538	-0.0134551	-0.000216713	0.00661469	0.00384859	0.0269993	0.0101019	0.00218154	0.00459116	-0.0061732	-0.00514705	-0.0082665	-0.0138593	-0.104897	-0.101407	-0.0999418	-0.0912834	-0.11226	-0.107419	-0.0933953	-0.0949122	-0.106291	-0.105697	-0.105486	-0.0890591	-0.110907	-0.0949505	-0.111078	-0.102615	-0.0875546	-0.0969866	-0.119102	-0.096411	-0.0909628	-0.113809
Med19-NOR-287	-0.0630159	-0.062708	0.0103664	0.00830288	0.0209129	0.00880385	0.00682299	0.00288241	0.000709401	0.0154298	0.0246923	0.0125309	0.00766962	0.0162539	0.00974043	-0.0120029	0.00101272	0.00103587	0.00991346	0.0170004	0.0157667	0.0117195	0.00245649	0.00276198	0.00439433	0.00439064	-0.0120216	-0.109821	-0.112854	-0.113339	-0.120508	-0.110963	-0.106234	-0.115752	-0.116424	-0.11002	-0.0955467	-0.107545	-0.102206	-0.116054	-0.103924	-0.113469	-0.105776	-0.107373	-0.120248	-0.103813	-0.124136	-0.0967609	-0.0997359
Med19-NOR-288	-0.0669109	-0.0633574	0.0030356	-0.00338185	0.0135872	0.024778	-0.00852405	0.00807155	0.00211101	0.00266617	0.0128965	0.019327	-0.00809226	0.00507658	-0.000848445	0.00728592	0.0320173	0.00796824	0.000179714	0.0108828	0.00817634	0.0163935	0.00529375	0.00744248	-0.0179438	-0.012058	-0.00554366	-0.0951054	-0.110055	-0.121991	-0.117861	-0.121095	-0.11888	-0.11928	-0.125305	-0.113254	-0.125553	-0.0979181	-0.102788	-0.120839	-0.106044	-0.122445	-0.122613	-0.118683	-0.116815	-0.112451	-0.108845	-0.113226	-0.121542
Med19-NOR-289	0.0328918	0.034517	-0.00745724	0.00589154	0.00636966	-0.00679993	-0.00207942	-0.0089946	0.0144386	0.0160356	0.00817045	0.0108446	-0.0148747	0.00640401	-0.0125125	-0.00712873	0.00240826	-0.000614309	-0.00177136	0.017175	-0.00777049	0.00172425	0.00671633	0.0146841	-4.60039e-05	0.00132255	0.0153369	-0.0809975	-0.0743091	-0.0827038	-0.0841643	-0.0852285	-0.0894	-0.0878462	-0.0802263	-0.0858089	-0.0836791	-0.104265	-0.0953622	-0.0757875	-0.0868924	-0.0862851	-0.0836968	-0.0791799	-0.0998361	-0.0749311	-0.0949576	-0.0898342	-0.0970949
Med19-NOR-290	-0.0280166	-0.0282724	-0.00736335	0.00378123	0.00437159	-0.00163223	-0.0042031	0.00315228	0.00264638	-0.00208107	0.00100926	-0.00286586	0.00574536	-0.00509637	-0.0183458	-0.0130265	-0.00106261	-0.00592069	0.00887858	-0.00613892	-0.00263446	0.0124742	0.00343778	0.00115089	0.00772656	-0.0128051	-0.0124662	-0.0897914	-0.107414	-0.0904459	-0.0951193	-0.0963951	-0.105104	-0.0890913	-0.100236	-0.0903062	-0.0932792	-0.0926735	-0.0929724	-0.103497	-0.0962308	-0.107411	-0.0969349	-0.101097	-0.0850999	-0.102136	-0.0971581	-0.0975757	-0.0918508
Med19-NOR-291	-0.0332181	-0.0278586	-0.00791736	-0.0113004	0.0160193	0.00647979	0.0130237	0.00110931	0.00238568	-0.0110907	0.00871919	-0.000186212	-0.0141428	-0.00136444	-0.00837193	0.00504577	0.00523253	0.0144997	-0.000800912	0.00742583	-0.00106313	0.0125853	-0.00247643	-0.003281	-0.0149791	-0.00568909	0.00285889	-0.05604	-0.0498273	-0.0473734	-0.0765477	-0.0604193	-0.0544624	-0.0567978	-0.061048	-0.0574664	-0.0550103	-0.0548365	-0.0576053	-0.0652931	-0.0596829	-0.063883	-0.0655339	-0.0614683	-0.0606682	-0.0542719	-0.0628317	-0.058979	-0.0534892
Med19-NOR-292	-0.0352001	-0.035973	-0.0130211	0.0137956	0.00613307	-0.0121704	0.0034183	-0.00216387	0.00353971	0.00346506	-0.0117484	-0.00576999	-0.00578279	0.00348165	-0.00115899	-0.0112486	0.0116871	-0.00680066	0.00793014	-0.00508965	-0.00536032	-0.00577808	-0.0066886	0.00518798	0.0196841	0.0046156	8.37807e-05	-0.0671841	-0.0916255	-0.0722713	-0.0885721	-0.0670278	-0.0921996	-0.0772805	-0.0815173	-0.0822314	-0.0731354	-0.0665939	-0.0637082	-0.0810948	-0.0715989	-0.093859	-0.0841825	-0.0729448	-0.0778234	-0.0821865	-0.0713985	-0.0693503	-0.0682852
Med19-NOR-293	-0.0236428	-0.0266588	0.0108387	-0.0120583	-0.00382073	0.0163822	-0.00360151	0.0122477	-0.0122092	-0.00988161	0.0194502	0.00129314	0.00428438	0.0150254	0.00902808	0.00305015	0.00569949	-0.0124949	-0.0213523	0.000851064	-0.00284006	0.00152277	0.00398108	6.10962e-05	-0.010273	-0.0228359	0.00742799	-0.0434633	-0.0623346	-0.0614999	-0.069406	-0.049717	-0.0610218	-0.054105	-0.0547612	-0.061277	-0.0615258	-0.0492472	-0.0372989	-0.0588444	-0.0471535	-0.0611869	-0.060175	-0.0567451	-0.0530338	-0.0700101	-0.0647188	-0.032233	-0.0746769
Med19-NOR-294	-0.0191479	-0.0214137	-0.00873825	-0.00323514	0.00816922	0.00435889	-0.00149864	-0.00180846	0.021441	-0.00835405	0.005535	-0.0042148	0.00381549	-0.0124775	-0.0136306	-0.0275303	0.010318	0.00895577	0.0175436	-0.000547401	0.00447929	0.00474863	-0.00682652	-0.000685895	0.00463616	-0.00711043	-0.00674127	-0.0958346	-0.101686	-0.102229	-0.110981	-0.102584	-0.101459	-0.110322	-0.104999	-0.10308	-0.0968807	-0.0870337	-0.100361	-0.107355	-0.10031	-0.107163	-0.10491	-0.0937854	-0.0996729	-0.117053	-0.0960924	-0.106709	-0.104794
Med19-NOR-295	-0.0555551	-0.0511893	0.0100201	0.00646604	-0.00162524	0.0195266	0.0206096	-0.00265407	0.00701946	0.0143888	0.0218496	0.0111218	0.0265738	0.0164035	0.0170241	0.00415602	0.0268207	0.0200303	0.0269885	0.018466	0.00520144	0.0114435	0.0216422	0.0054623	0.00792204	0.0116064	0.0158455	-0.0795507	-0.0860103	-0.0802344	-0.0848313	-0.0730783	-0.0821617	-0.0726419	-0.0624999	-0.0800606	-0.0802896	-0.0687854	-0.0646762	-0.0732322	-0.0633999	-0.0758416	-0.0754556	-0.0718759	-0.0772008	-0.0693495	-0.071565	-0.0707615	-0.0726537
Med19-NOR-296	-0.0548457	-0.0584976	0.00557853	0.00912123	0.00821983	0.0255198	0.00433898	0.00378748	0.000876046	0.0177574	0.00311162	-0.00470203	0.0056292	0.014039	0.00742817	-0.0168104	0.00184528	0.0115369	0.0257153	0.031293	0.0118455	0.00845964	-0.012706	-0.00482834	-0.011749	-0.000252382	0.000347431	-0.0873536	-0.089858	-0.0933796	-0.104991	-0.0914279	-0.0929738	-0.102182	-0.0902656	-0.0931297	-0.086427	-0.0877818	-0.0853545	-0.104113	-0.0909146	-0.0941266	-0.0832808	-0.0738812	-0.0979629	-0.0904763	-0.102327	-0.081512	-0.103251
Med19-NOR-297	-0.047571	-0.0477938	0.00533878	0.00532658	0.0104653	-0.00135578	-0.0018043	0.00426726	0.00445361	-0.00336457	-0.00337504	-0.00640206	0.00123745	0.00268797	0.00200962	0.0123798	-0.00524636	0.013571	0.00947045	0.002145	-0.00452034	-0.00189619	0.00474525	-0.0142532	-0.00113972	-0.00378746	-0.00844613	-0.0447079	-0.0464853	-0.055796	-0.0561486	-0.0453481	-0.0449099	-0.0422957	-0.0460978	-0.0452305	-0.0469568	-0.0517894	-0.051103	-0.0605214	-0.0354348	-0.0528698	-0.0579841	-0.044855	-0.0367706	-0.0655606	-0.0500182	-0.0584829	-0.0454843
Med19-NOR-298	-0.0613453	-0.0633123	-0.00505926	0.0250272	0.0165883	-0.00131153	0.00724111	0.00891252	0.01449	-0.00576363	0.00103476	0.00767207	-0.00510125	0.011187	0.00185676	0.00133915	0.00329839	0.0121414	0.000721842	-0.0138105	-0.0149712	-0.000136742	0.0112147	-0.00137188	-0.00969991	0.0110512	-0.00435078	-0.061026	-0.0738265	-0.0705771	-0.0740955	-0.0662146	-0.072081	-0.0772029	-0.0602206	-0.0627415	-0.0724723	-0.0651216	-0.060378	-0.0707806	-0.0673018	-0.0825585	-0.0699863	-0.0589982	-0.0782877	-0.066547	-0.0641093	-0.0560747	-0.0683894
Med19-NOR-299	-0.0456633	-0.0391296	-0.0144221	-0.0122354	-0.000828518	-0.00135352	-0.0124591	-0.000458321	-0.00399103	0.0158037	-0.00362816	-0.00305739	-0.0125141	0.00526394	0.00337794	0.0059351	0.000877666	0.00978819	0.00892111	-0.00313823	0.019218	0.0283122	0.00938945	0.00486142	-0.00603238	-0.00023687	-0.0255687	-0.0769929	-0.0796327	-0.0713797	-0.0841948	-0.0679544	-0.0762077	-0.0820999	-0.0838407	-0.0662429	-0.0858942	-0.0686751	-0.0902301	-0.0787663	-0.0776822	-0.0841913	-0.0832188	-0.0654137	-0.08514	-0.0734872	-0.0792266	-0.0786115	-0.0819297
Med19-NOR-300	-0.0427535	-0.0430673	-0.00239447	0.00921212	0.00555311	0.000149049	0.0160792	0.00240064	-0.00374236	0.0166996	0.000545372	0.000478972	-0.0103828	0.0105213	-7.37524e-05	-0.00871441	0.00199778	-0.000924883	0.00466078	0.00639442	0.0120277	-0.00530478	-0.000663632	-0.00281448	-0.00127149	0.00450507	0.00649475	-0.101439	-0.109472	-0.112148	-0.110927	-0.116317	-0.126847	-0.115968	-0.115839	-0.111423	-0.100837	-0.113635	-0.11678	-0.107685	-0.114831	-0.114542	-0.119079	-0.124598	-0.111649	-0.117978	-0.122821	-0.105147	-0.121957
Med19-NOR-301	-0.0432692	-0.0319661	0.00530053	0.0076869	-0.00474878	-0.00277563	-0.0115234	-0.00518799	0.00137321	0.0013294	-0.0108078	-0.0156606	-0.00089898	-0.000954265	-0.0123907	-0.00160003	0.00321536	-0.00271556	0.00399928	-0.00908158	0.00677855	-0.000857338	0.0277786	-0.00159664	-0.00495225	-0.00470482	0.00184778	-0.0137455	-0.00584873	-0.00429312	-0.0068243	-0.00159613	-0.00223352	-0.00614644	-0.00966825	-0.00179719	-0.0163532	-0.00480593	-0.00706317	-0.0147152	-0.0120944	-0.0207587	-0.0060521	-0.0187425	-0.0229569	-0.00975767	-0.0246122	-0.0070097	-0.0193782
Med19-NOR-302	-0.042404	-0.0421193	0.000684984	0.00510237	0.00328625	0.0115461	0.00783634	-0.000735061	-0.00493056	0.00709512	0.0117514	0.0184296	0.00893047	0.00429004	-0.0130732	-0.0271945	-0.00895109	-0.00346591	0.0186892	0.0116145	-0.0124607	0.00203896	-0.00283978	-0.0077205	0.0039712	-0.0149955	0.000584806	-0.0494238	-0.0744399	-0.0717012	-0.0718511	-0.0636029	-0.0709075	-0.0716818	-0.0751481	-0.0801524	-0.053738	-0.0707068	-0.0751504	-0.0769734	-0.0645882	-0.0678281	-0.0803878	-0.0714669	-0.0645361	-0.0690614	-0.0679345	-0.0776334	-0.0618256
Med19-NOR-303	-0.046419	-0.0463169	-0.000744807	0.00311076	0.00334819	0.0028816	0.00343542	0.012628	0.00395759	-0.00242214	-0.00342727	0.00539349	-0.0172703	0.00418716	0.00539275	-0.000254084	0.014087	0.004992	0.0173828	-0.000222031	0.00691635	0.0272188	-0.0111746	-0.00235808	-0.00219243	0.00675655	0.0008609	-0.0992132	-0.115277	-0.116283	-0.117375	-0.121231	-0.109236	-0.104831	-0.106107	-0.11483	-0.106668	-0.0997765	-0.121403	-0.11911	-0.105795	-0.117211	-0.117715	-0.116749	-0.11868	-0.116461	-0.111918	-0.105368	-0.108882
Med19-NOR-304	-0.0661721	-0.0659056	0.0128235	0.00281739	0.00679117	0.00419496	0.018111	0.00123699	0.000892667	-0.00179536	-0.00489914	0.000586999	-0.0047367	-0.00660462	-0.00176999	-0.0202758	0.00468208	-0.00375792	0.00123364	0.0152245	0.00557474	0.00244989	-0.0089507	0.00803303	-0.00303522	0.00822051	-0.0167806	-0.107632	-0.108933	-0.10848	-0.102766	-0.103619	-0.100337	-0.110114	-0.104826	-0.10292	-0.098744	-0.101737	-0.0933344	-0.109691	-0.0937494	-0.111195	-0.111755	-0.105939	-0.101818	-0.0993769	-0.105363	-0.0977312	-0.112352
Med19-NOR-305	-0.0489553	-0.0527498	0.014103	-0.00573468	0.0024512	0.00709186	0.0222241	0.00769141	0.0199967	0.00622249	0.00409388	-0.00118867	0.0208449	0.0169042	0.00322994	-0.00807384	0.00657505	0.00274212	0.00302975	0.0105226	-0.00448936	0.00219115	-0.0209269	0.00881406	0.00579323	-0.00125264	-0.00683975	-0.0670333	-0.0726835	-0.07089	-0.0802452	-0.065513	-0.0882667	-0.0720364	-0.0680988	-0.0667856	-0.0645903	-0.0578251	-0.0675404	-0.081774	-0.0693957	-0.0937037	-0.0735586	-0.0806715	-0.0744281	-0.0772274	-0.0771042	-0.0714174	-0.0692353
Med19-NOR-306	-0.0559151	-0.0537012	-0.000363246	-0.00362417	0.0153111	-0.00097077	0.0140785	-0.00148194	0.010662	0.0131456	-0.0101369	0.00551782	-0.00581437	0.0187774	-0.00183183	-0.0141698	0.0035468	-0.0127629	-0.00121837	0.00106785	0.020261	-0.000681383	-0.00320158	-0.00484158	-0.00284561	-0.00118724	0.00694743	-0.0753492	-0.0631685	-0.0824962	-0.103204	-0.0848252	-0.0849005	-0.0819944	-0.0845124	-0.0784915	-0.0833682	-0.0784385	-0.0829553	-0.0903531	-0.0869265	-0.0789546	-0.101151	-0.092825	-0.087028	-0.0858132	-0.0848014	-0.0770894	-0.0860802
Med19-NOR-307	-0.0712677	-0.0698821	0.0102456	0.0110528	-0.00767538	0.012031	-0.0185143	0.0099485	0.00765028	-0.00334524	0.00100003	-0.0086361	0.0104713	0.00473841	-0.00952819	-0.0176467	0.00641266	-0.00942085	0.00645802	0.0054883	-0.0113217	-0.00288721	-0.00454422	0.000776915	0.00288705	-0.00242348	0.0031099	-0.110453	-0.109862	-0.115468	-0.101527	-0.120134	-0.108077	-0.120347	-0.101426	-0.107413	-0.106224	-0.10176	-0.111404	-0.123835	-0.111149	-0.116286	-0.11566	-0.109028	-0.102648	-0.120518	-0.116456	-0.112556	-0.116273
Med19-NOR-308	-0.0534072	-0.0546035	-0.0050151	0.00434817	0.0168127	0.0117364	0.0105412	0.00617566	-0.00213362	0.00240269	-0.0031653	-0.000688859	0.00973513	-0.00314667	0.0120224	-0.0178591	-0.00852434	-0.0102502	0.0104156	-0.00582883	0.000746612	0.0146414	-0.0118683	-0.0126586	0.00361757	-0.0209482	-0.00166886	-0.0925356	-0.107189	-0.0994458	-0.0968417	-0.0858082	-0.0961356	-0.0992403	-0.0923499	-0.0945917	-0.102799	-0.0832939	-0.0855877	-0.0956209	-0.0932194	-0.0884932	-0.0910795	-0.0861412	-0.0912391	-0.100904	-0.0964489	-0.0944382	-0.0964848
Med19-NOR-309	-0.0470528	-0.0483052	0.0163134	-0.0129101	-0.0073553	0.00655432	0.0045812	0.0163827	0.0113721	-0.00833366	0.00377646	0.000775959	0.00261947	0.0125395	-0.00282607	-0.016043	0.0197892	-0.0117582	0.0103363	-0.00968056	0.00887993	0.0199802	-0.00106032	0.0161514	0.00786613	0.00222996	-0.0166862	-0.0954817	-0.108474	-0.113715	-0.110907	-0.106346	-0.111518	-0.110465	-0.089088	-0.100716	-0.105572	-0.103601	-0.0974143	-0.110697	-0.103987	-0.116367	-0.100155	-0.104192	-0.10444	-0.10266	-0.113035	-0.105228	-0.101287
Med19-NOR-310	-0.0526113	-0.055597	0.00312004	0.00290804	-0.006977	0.0177016	-0.00129728	0.000123892	0.0189063	-0.00139258	0.0143159	0.0228847	-0.000341437	0.00225201	0.00652942	-0.00296379	-0.0127275	-0.00975818	0.00169335	-0.00113016	-0.000335938	-0.010076	-0.0122972	-0.0181762	-0.0155122	-0.00753507	-0.00931981	-0.0437148	-0.052947	-0.0576241	-0.0661692	-0.0378551	-0.0503053	-0.0472735	-0.040068	-0.0481255	-0.0494701	-0.0555854	-0.0534185	-0.0652181	-0.0575593	-0.0377253	-0.0670539	-0.0626558	-0.0525448	-0.0490662	-0.0549437	-0.0475828	-0.0689971
Med19-NOR-311	-0.0319655	-0.0371904	0.00896204	0.00761639	0.0142852	0.00171811	0.0079853	0.0119749	0.0126728	0.0129798	0.00935957	0.010222	0.00346588	-0.0011163	-0.00914978	-0.00596147	0.0171518	-0.0131664	0.00617357	-0.00505487	0.00173334	0.013262	0.000520807	-0.00900022	0.00775852	0.0102925	-0.0036374	-0.084977	-0.110633	-0.104024	-0.0886041	-0.0999607	-0.0913129	-0.0965872	-0.099023	-0.0948081	-0.0808761	-0.0835001	-0.102434	-0.100838	-0.095804	-0.10039	-0.0865438	-0.0972421	-0.0968814	-0.114429	-0.0885742	-0.095099	-0.0982963
Med19-NOR-312	-0.0871094	-0.0898476	0.02053	0.0112214	0.000897445	0.0192729	0.0150485	0.00171331	0.00784619	0.0125634	0.00199929	0.00137559	-0.00904883	0.00662434	0.0102228	-0.0308701	0.000648816	0.00650385	0.00356679	-0.00181563	0.00560593	0.00773058	0.00198827	-0.00597526	-0.00751736	-0.00487651	0.00132987	-0.117445	-0.121412	-0.11774	-0.124514	-0.122163	-0.120919	-0.113464	-0.120695	-0.113494	-0.117513	-0.109385	-0.120597	-0.118289	-0.117793	-0.130476	-0.12117	-0.117816	-0.12245	-0.132932	-0.122555	-0.114528	-0.117913
Med19-NOR-313	-0.0694501	-0.0765461	-0.00483574	0.0153344	0.00822302	0.00931773	-0.0149243	-0.00615875	-0.0111681	-0.00234416	0.0192832	0.0113373	-0.0170376	-0.00138351	-0.00942885	-0.00601201	0.00198765	0.0143353	0.0190602	0.00333269	0.00804469	0.000206627	-0.0096103	-0.00849866	-0.00526001	-0.00428888	-0.00723291	-0.105327	-0.12394	-0.111879	-0.117226	-0.12365	-0.109851	-0.10746	-0.112611	-0.0922025	-0.104709	-0.10119	-0.11267	-0.11277	-0.104644	-0.12118	-0.102156	-0.102612	-0.106132	-0.106036	-0.0931964	-0.102783	-0.110735
Med19-NOR-314	-0.0361939	-0.0422254	-0.00376695	0.00482905	0.0146888	0.0192776	0.0135619	0.0252415	-0.00347454	0.0255914	8.89926e-05	0.00866359	-0.00786606	0.00593776	-0.00532717	-0.00876619	-2.13711e-05	0.00678657	-0.00480832	0.0181667	0.0146699	-0.000740329	0.00246884	-0.000625429	0.00474592	0.00160674	-0.0069623	-0.0958822	-0.116496	-0.0944999	-0.109435	-0.117573	-0.104298	-0.108831	-0.113559	-0.106361	-0.104337	-0.100103	-0.0925453	-0.115307	-0.113812	-0.109002	-0.106794	-0.103418	-0.115569	-0.116266	-0.0979873	-0.103787	-0.117882
Med19-NOR-315	-0.0321573	-0.0293541	-0.00199511	0.0124342	0.00205458	-0.0259858	-0.00651273	-0.0175059	-0.00964037	0.00943885	-0.0069237	-0.00255117	-0.00170967	0.00456977	-0.00985968	-0.0173474	-0.00380887	0.00144064	-0.0116266	0.0145074	0.00455297	0.00611126	-0.00760673	0.01063	-0.00291342	0.00695073	-0.00114831	-0.0516665	-0.0570055	-0.0505935	-0.0551002	-0.058032	-0.0445606	-0.0382029	-0.044156	-0.0453999	-0.0405668	-0.0399732	-0.0484237	-0.0523049	-0.0424453	-0.0595711	-0.0464543	-0.0521587	-0.0479986	-0.0495836	-0.0405747	-0.0380148	-0.0526433
Med19-NOR-316	-0.0433569	-0.0433394	0.00627554	0.0120728	0.0010214	-0.0114993	-0.00814748	-0.00489264	0.00538921	0.00594387	0.0093209	0.00258129	-0.0116712	0.00519509	-0.00199602	-0.00200096	0.0031267	-0.0100309	-0.013401	0.00514049	-0.00133973	0.00200728	-0.0100032	-0.0163854	-0.00697475	-0.00760998	0.00314167	-0.0472717	-0.0624106	-0.0626209	-0.0531456	-0.0459666	-0.0612098	-0.0576715	-0.0603931	-0.0638848	-0.0636122	-0.0553848	-0.0530803	-0.0512323	-0.0470929	-0.0623207	-0.0575512	-0.064161	-0.0554296	-0.054203	-0.0644075	-0.0546034	-0.0588685
Med19-NOR-317	-0.0210974	-0.0251837	0.00507015	-0.00446789	-0.00655579	-0.00348911	-0.00546447	0.00944587	0.00356531	0.00594868	-0.00108751	0.00599595	0.0028128	0.00392268	-0.00650996	-0.0160316	-0.00137628	-0.00790291	0.00385696	0.00804988	0.00325905	0.0122774	0.00265695	-0.00443911	-0.00288708	-0.00140159	0.00738817	-0.0819098	-0.0888045	-0.0943978	-0.0869178	-0.0914413	-0.0866963	-0.0835414	-0.0801575	-0.0857042	-0.0916036	-0.0830277	-0.0889297	-0.0868617	-0.0734729	-0.0822066	-0.0971271	-0.0923497	-0.0805732	-0.089992	-0.0919568	-0.0934318	-0.0825324
Med19-NOR-318	-0.0560667	-0.0528358	0.000313239	-0.00691003	-0.00126535	0.0014699	-0.00411674	-0.00208471	0.000714533	0.0103293	0.0115945	0.00423416	0.0156845	-0.00389825	-0.00264605	-0.0122838	0.00555672	0.00277233	-0.00425983	0.00509012	0.00344251	0.00634999	-0.0124133	0.0052238	-0.0207	0.00168767	-0.00605133	-0.0851045	-0.0955802	-0.0949874	-0.0947609	-0.0977012	-0.0961206	-0.101139	-0.093849	-0.0935235	-0.0775333	-0.08223	-0.0874285	-0.0938048	-0.0948467	-0.0985842	-0.0942888	-0.0962369	-0.108189	-0.0892452	-0.0957037	-0.0967086	-0.117914
Med19-NOR-319	-0.0345682	-0.0354841	-0.00080922	0.00114464	0.0018544	-0.00199509	0.00400723	-0.00680287	0.0140594	-0.00475237	-0.000165358	0.000283395	0.0021235	-0.00447094	-0.02047	-0.00605875	0.00347742	-0.00128318	0.00578782	-0.00523015	-0.00884928	0.0091279	-0.0110447	-0.00948022	-0.00585513	0.006527	-0.00793713	-0.0680018	-0.0719238	-0.0730016	-0.079202	-0.0666212	-0.0714433	-0.0741354	-0.0698773	-0.0629239	-0.0671685	-0.0640297	-0.0681607	-0.0809811	-0.0801191	-0.0677299	-0.0717919	-0.0752441	-0.0725779	-0.0714453	-0.0626555	-0.066062	-0.0801743
Med19-NOR-320	-0.0378738	-0.0344276	0.00441871	0.00291981	0.0134565	-0.00617333	0.00611302	-0.00437075	0.00475587	-0.0113294	-0.0282947	-0.00931153	-0.00235708	0.00529051	-0.00501348	-0.0163151	-0.00213552	-0.00185351	0.00932872	0.01588	0.011235	0.0147875	-0.0103378	-0.000732094	0.00295436	-0.00247522	-0.000524524	-0.11257	-0.118129	-0.125372	-0.123591	-0.124392	-0.119828	-0.112896	-0.112536	-0.121205	-0.112589	-0.117361	-0.127934	-0.125058	-0.115346	-0.11968	-0.115786	-0.124461	-0.121854	-0.119214	-0.12762	-0.110749	-0.12767
Med19-NOR-321	-0.0275787	-0.0223288	-0.00048492	-0.00383313	0.00367829	0.00198777	-0.00746062	-0.00550177	0.00755914	0.0184082	-0.012713	0.00290019	-0.000249732	0.00527984	-0.00904869	-0.0222234	-3.48841e-05	0.0133151	0.00671652	-0.00692516	0.00507704	-0.00766876	-0.0174219	0.00201895	0.000593931	0.00418416	0.000932947	-0.110534	-0.116706	-0.122837	-0.118678	-0.122751	-0.121946	-0.115524	-0.117012	-0.12332	-0.113757	-0.109569	-0.12741	-0.131606	-0.119109	-0.124593	-0.132468	-0.11806	-0.114632	-0.124802	-0.120254	-0.112045	-0.123114
Med19-NOR-322	-0.00107245	0.00494836	-0.0110293	0.00554255	-0.00680996	-0.000332315	0.00631092	-0.00718357	-0.00557049	-0.0266251	-0.00391837	-0.017213	-0.0120906	-0.00599556	-0.00708604	-0.0152657	-0.00792126	-0.00669273	-0.00309919	0.00103067	-0.0096117	0.00274196	0.00350308	-0.0261033	-0.00633014	0.0012454	-0.01268	-0.0468201	-0.0535954	-0.0616783	-0.050223	-0.052103	-0.0586941	-0.056949	-0.0527737	-0.0691585	-0.0529557	-0.0436024	-0.05449	-0.0565167	-0.0511755	-0.0635502	-0.0485809	-0.0363128	-0.058576	-0.044756	-0.0356808	-0.0591407	-0.0498861
Med19-NOR-323	-0.0401781	-0.0372071	-0.00178584	-0.00279052	0.000344725	-0.00087634	-0.00690077	0.000787147	0.00938913	0.00986589	-0.00404131	-0.00659553	-0.0145908	-0.0109479	-0.00436213	-0.013721	-0.00225577	-0.00249294	-0.0042429	-0.00087274	0.00176718	0.00152295	-0.0141451	-0.00154739	0.00162353	0.00542116	-0.0156608	-0.0826012	-0.0777875	-0.0753673	-0.0896078	-0.083445	-0.0784838	-0.0851635	-0.0815103	-0.0746726	-0.0729401	-0.0744122	-0.0825019	-0.0796433	-0.0755647	-0.0826451	-0.0862879	-0.0830289	-0.0919139	-0.0826929	-0.0655784	-0.0760741	-0.081439
Med19-NOR-325	-0.0526642	-0.0567522	0.00504796	0.00213665	-0.00545678	0.00402526	-0.00364771	-0.00301305	-0.00258596	-0.00134989	0.00260274	-0.00209867	0.0081472	0.0159701	-0.0260811	0.0020932	-0.00429045	-0.00609933	-0.00687715	0.00599792	0.0106893	0.0027849	-0.00785809	-0.0114207	0.00614314	-0.00947473	-0.00570255	-0.0908751	-0.0813025	-0.07885	-0.0783695	-0.0850909	-0.0806883	-0.0731013	-0.0849653	-0.0805616	-0.0645491	-0.0860303	-0.0884051	-0.0922456	-0.0908964	-0.0813382	-0.0780496	-0.0706282	-0.0802021	-0.0768822	-0.0947213	-0.0861064	-0.0870987
Med19-NOR-326	-0.0387545	-0.0368161	-0.00162802	-0.0085358	0.0141504	0.0116028	0.00799621	-0.00247457	-0.00261541	0.00675376	-0.0123074	-0.00647525	0.00400972	0.00249453	-0.00948836	-0.0145855	-0.00646145	-0.00855904	0.0153168	0.0189586	-0.00960907	0.00534679	-0.000721446	-0.00108991	-0.00369282	0.0009326	0.0113218	-0.0729028	-0.0783455	-0.0607878	-0.0743749	-0.0753346	-0.0695256	-0.0694946	-0.0815157	-0.0678906	-0.0636436	-0.0714813	-0.0722649	-0.0710169	-0.0669457	-0.0775247	-0.0674465	-0.0852829	-0.0628857	-0.0701361	-0.0709169	-0.0656018	-0.0798762
Med19-NOR-327	-0.0353154	-0.0325452	-0.000946154	0.0102407	0.00627171	0.0194279	-0.00356345	-0.0026917	0.00581502	0.0078807	-0.0171357	-0.000299679	-0.0123045	0.00139204	0.00220287	-0.012732	0.00865348	0.00542593	0.00638995	0.00727857	-0.00354454	0.0167585	-0.00288377	-0.00445966	0.00996126	0.00325621	0.0103259	-0.0972811	-0.102825	-0.100648	-0.101722	-0.0990122	-0.0988676	-0.101892	-0.101249	-0.0926265	-0.100715	-0.093942	-0.108822	-0.104422	-0.0972609	-0.11324	-0.108271	-0.100751	-0.100838	-0.119908	-0.100534	-0.0998586	-0.105723
Med19-NOR-328	-0.0573404	-0.062383	0.00682381	-0.0076132	0.00739171	0.00871439	0.000361397	0.00930784	0.0207468	0.000150844	0.00854628	0.0142017	-0.0225667	0.00192581	-0.0150134	-0.0174899	-0.00425059	-0.00131698	0.000668619	-0.0014152	0.00748417	0.00954158	-0.00516695	-0.013564	-0.0158892	-0.00898497	-0.00629584	-0.055178	-0.0458964	-0.0567128	-0.0552854	-0.0453524	-0.0464844	-0.0472303	-0.0520457	-0.0634491	-0.0546303	-0.044212	-0.0617613	-0.0571734	-0.0478155	-0.0593832	-0.0578068	-0.0504774	-0.0628933	-0.0523493	-0.0556488	-0.0573386	-0.0529718
Med19-NOR-329	-0.0603528	-0.0618978	-0.00534061	-0.0134818	0.0163842	-0.00233759	-0.0122713	-0.00648868	-0.00627057	-0.0142899	-0.0201732	0.00518689	0.00690693	0.00362892	0.000135443	-0.023314	0.011371	-0.00455462	-0.0155494	-0.000356516	0.00490574	0.0187761	0.00344766	0.00211938	0.0106837	0.000437356	-0.0111712	-0.105727	-0.107909	-0.103499	-0.114844	-0.113499	-0.115723	-0.107454	-0.105263	-0.110301	-0.110441	-0.109288	-0.106644	-0.118716	-0.11319	-0.114055	-0.108054	-0.118319	-0.112335	-0.12238	-0.106328	-0.103211	-0.115732
Med19-NOR-330	-0.0855529	-0.0846977	0.00526479	0.00632715	0.0253908	0.0135561	0.00330424	0.0115741	0.00556883	-0.000706587	-0.0121777	-0.00243988	-0.00396773	0.00315188	-0.0147172	-0.013729	0.00127469	0.0138777	0.00781785	-0.0245435	0.00603487	0.00900344	0.00627892	-0.0157203	-0.0142602	0.00925162	-0.000329711	-0.0917798	-0.101496	-0.090959	-0.107289	-0.0970391	-0.0984464	-0.090858	-0.0872192	-0.0987609	-0.0830863	-0.102781	-0.107487	-0.107432	-0.0863404	-0.101206	-0.0978674	-0.098282	-0.094273	-0.106838	-0.0890621	-0.0915033	-0.114319
Med19-NOR-333	-0.0547452	-0.0591936	0.012362	-0.0133125	-0.00826655	0.00348953	-0.00673356	0.0122889	0.011602	8.37503e-05	-0.00609634	-0.00757263	-0.0134303	-0.00936023	-0.0144138	-0.0057936	-0.0117328	-0.00522354	0.00109341	0.0165668	-0.0150933	0.00250164	0.0103501	-0.00697996	0.0102239	-0.00226582	0.00405689	-0.0444159	-0.0355913	-0.0530833	-0.0447242	-0.0679176	-0.0440652	-0.0498416	-0.0354037	-0.0503322	-0.0332669	-0.0400393	-0.0556936	-0.0570628	-0.0475924	-0.039439	-0.0589183	-0.0693198	-0.0584864	-0.0502338	-0.0448507	-0.0536949	-0.0521675
Med19-NOR-334	-0.0418632	-0.0392328	0.00907529	0.000337693	-0.00204095	-0.00644166	-0.00070443	0.00356812	0.0043986	0.0106406	-0.0189015	-0.0133985	0.00207182	0.00314594	-0.0143854	-0.0368245	-0.00612489	0.00550776	-0.00544066	0.00175422	0.00444168	-0.00313313	0.000316707	-0.0102099	0.00482912	-0.000735877	0.00130652	-0.0493321	-0.054754	-0.0667152	-0.0703606	-0.0485704	-0.0526338	-0.0528581	-0.069788	-0.0608666	-0.0471403	-0.0605622	-0.0637802	-0.0716865	-0.0740101	-0.0593648	-0.0521775	-0.0523814	-0.0528286	-0.0580973	-0.0505682	-0.0562609	-0.0671444
Med19-NOR-338	-0.0630753	-0.0674535	0.0105491	0.00804595	-0.00938698	-0.00246431	0.00312776	-5.4888e-05	-0.013507	0.0107918	-0.000984972	-0.00570345	0.00111247	-0.012759	0.0083123	0.00597023	-0.00872141	0.00473618	0.003653	-0.00954977	-0.00672847	-0.000780585	0.0176634	0.0134568	0.0187149	-0.00314948	0.00722172	0.0505858	0.0430916	0.0591387	0.0479961	0.0417436	0.0522978	0.0472431	0.0530222	0.0580882	0.0580594	0.0589813	0.0561958	0.0400392	0.0535844	0.0532243	0.0622664	0.0541847	0.0531603	0.0459846	0.0447329	0.0512017	0.0621576
Med19-NOR-339	-0.0841399	-0.0767897	0.0111759	0.0142037	0.000302934	0.0103938	-0.002214	0.011832	0.0081666	0.00695461	0.0121522	0.0125472	-0.0134346	0.0108425	0.0014414	-0.000812519	0.0396074	0.00293527	0.0166784	0.0086763	0.00933865	0.0160233	-0.000644603	0.0096475	0.00669097	0.0106808	-0.000588498	-0.0908894	-0.09226	-0.089075	-0.111011	-0.101238	-0.101729	-0.0893154	-0.0985405	-0.0936625	-0.0910908	-0.0871274	-0.0917873	-0.0990858	-0.0946043	-0.104191	-0.0908062	-0.0895107	-0.0988641	-0.103044	-0.0883291	-0.084786	-0.095142
Med19-NOR-341	-0.0670999	-0.0647463	0.015677	0.000130887	-0.00171397	0.00696228	0.00273006	0.00454889	0.012257	-0.00961541	-0.0131093	0.00341565	0.00279494	0.00464271	0.00460242	-0.027037	-0.00540556	0.00188294	-0.000310014	0.000366297	-0.00161901	0.00312775	-0.00231085	-0.0018892	0.00768771	-0.00833864	0.00960118	-0.0920044	-0.105112	-0.100658	-0.105362	-0.116175	-0.101379	-0.104595	-0.108361	-0.10372	-0.0958871	-0.0917674	-0.114249	-0.101665	-0.112401	-0.105533	-0.118063	-0.105932	-0.106543	-0.0941259	-0.100343	-0.106985	-0.114918
Med19-NOR-344	-0.0487506	-0.0471301	0.000601476	0.00791004	0.00272641	-0.00738904	-0.0032915	-0.00410544	0.00780359	-0.00851171	0.00359439	-0.000493713	0.0014585	0.00489634	0.00991091	-0.0153168	-0.00425852	0.0154033	0.0094755	0.00480783	-0.00812405	0.00656397	-0.00869021	-0.0089545	0.0137578	-0.00262463	-0.00948157	-0.093525	-0.110879	-0.0904611	-0.103151	-0.115105	-0.107735	-0.0870539	-0.105113	-0.093573	-0.0954898	-0.0913373	-0.10547	-0.105107	-0.100512	-0.112684	-0.112932	-0.0995981	-0.111654	-0.101571	-0.105685	-0.0961031	-0.10572
Med19-NOR-345	-0.0615863	-0.0577268	-0.00597547	0.000530877	0.00682013	0.00679748	0.0178697	0.0134229	0.000239558	0.00462005	-0.00815767	-0.0144393	-0.0140339	-0.00501926	0.0148492	-0.0154452	-0.00144233	0.0353458	-0.00214439	-0.010099	-0.0120458	-0.0156881	0.0138028	-0.00595376	0.00393476	-0.0041305	-0.0142235	-0.00876568	-0.0288328	-0.003324	-0.0164427	-0.0182297	-0.0207161	-0.0182473	-0.0160264	-0.0199909	-0.0154764	0.0018598	-0.0209596	-0.0124118	-0.000317831	-0.0259416	-0.0124469	0.000508999	-0.01267	-0.0197653	-0.00210902	-0.00716778	-0.0129452
Med19-NOR-346	-0.0649073	-0.0657002	0.00733887	0.0228246	0.000878566	0.0124255	0.00457859	0.00384551	0.0112689	-0.00144938	-0.0044787	-0.0094513	0.000795383	-0.0120975	-0.0200196	-0.00816978	0.000361057	0.00941423	-0.00631768	-0.00666975	0.00215555	0.00968082	-0.0160724	0.010881	0.00827169	0.00301169	-0.0104482	-0.104696	-0.1114	-0.111351	-0.123287	-0.120435	-0.112491	-0.105311	-0.105092	-0.1059	-0.0961572	-0.106049	-0.109817	-0.117386	-0.107544	-0.112681	-0.107034	-0.116117	-0.112299	-0.102126	-0.102577	-0.103558	-0.103494
Med19-NOR-347	-0.0550599	-0.0523668	0.0164746	0.0151621	-0.0068146	0.0112585	-0.00435862	-0.00128012	0.00842678	-0.0144563	-0.00754898	0.00114164	-0.0141668	-0.00848044	-0.00388217	-0.0318379	0.000772165	-0.0107963	0.0100335	-0.000686943	0.0031568	0.000943663	-0.00163117	0.0134203	-0.00194186	-0.00158395	0.000925541	-0.113317	-0.114274	-0.115855	-0.121552	-0.123877	-0.118491	-0.108163	-0.110165	-0.119713	-0.102933	-0.107365	-0.120041	-0.126328	-0.120486	-0.124511	-0.127071	-0.117214	-0.125077	-0.118814	-0.108482	-0.122304	-0.123961
Med19-NOR-348	-0.0353514	-0.0311571	0.00824176	0.012032	-0.00223378	0.00217518	-0.00894197	-0.00399464	0.00436616	-0.0178494	-0.0137124	0.00215997	0.00792203	0.00265621	-0.010641	-0.0291991	-0.00106839	0.0104698	-0.000861213	-0.000445163	-0.00939221	0.0121932	-0.00279554	-0.00157424	0.00624892	-0.00973262	-0.000949872	-0.113128	-0.116037	-0.130715	-0.122933	-0.122307	-0.12409	-0.122013	-0.119089	-0.119332	-0.117128	-0.105582	-0.118546	-0.128833	-0.13434	-0.129238	-0.126048	-0.121185	-0.121984	-0.128885	-0.126965	-0.117842	-0.112786
Med19-NOR-349	-0.0676946	-0.0621844	0.011846	0.00549992	0.0172367	0.0102105	-0.0103052	0.0171303	0.00876598	0.00611978	3.75867e-05	-0.00273938	0.00178052	0.00570225	0.0117085	-0.022771	0.018401	0.0145544	0.00792388	0.00382483	0.00216114	0.0114004	-0.00521202	-0.0118633	-0.00440365	0.000621167	0.0129004	-0.104244	-0.114157	-0.101514	-0.108052	-0.120626	-0.114704	-0.0985321	-0.109787	-0.101501	-0.0964994	-0.0974919	-0.100633	-0.111449	-0.0981841	-0.118382	-0.109276	-0.107567	-0.106617	-0.111242	-0.109871	-0.103062	-0.113864
Med19-NOR-351	-0.073175	-0.0759304	-0.00484955	-0.00538218	0.00871179	0.00269454	5.15192e-07	0.00308793	-0.00130132	0.000107896	0.0151224	0.00226267	0.00529348	-0.00176151	0.000439481	0.0309967	0.0188303	-0.00261846	-8.92776e-05	-0.0163997	-0.0101231	0.00383826	-0.0215905	-0.0100747	0.000336646	0.0117015	0.0130325	0.00541648	-0.00832906	-0.00695324	0.000123987	-0.0154438	-0.00630621	-0.00807808	-0.00764969	-0.000890944	-0.00591383	-0.0222314	-0.0139221	-0.00927272	-0.000143503	-0.0212975	0.0051526	-0.00718942	-0.00352498	-0.00514057	0.00364047	-0.0190099	-0.00245588
Med19-NOR-352	-0.017001	-0.0178698	0.00945104	0.0139355	0.00701818	-0.00503118	-0.00376888	0.000888312	-0.000676726	0.00325077	-0.00227503	0.0151954	-0.00469251	0.00650353	0.00329786	-0.00114883	0.0134132	-0.0122879	-0.010978	0.0250982	-0.0136422	0.0151288	-0.00617993	-0.0164129	-0.000643814	-0.00539972	0.000179622	-0.0779652	-0.0996249	-0.0988381	-0.0976775	-0.0917679	-0.0766894	-0.0919487	-0.0982076	-0.083187	-0.0932844	-0.0758925	-0.0961525	-0.103347	-0.0913327	-0.0959415	-0.0889864	-0.0829433	-0.0933459	-0.0938553	-0.0839542	-0.0828902	-0.0943008
Med19-NOR-355	-0.0172519	-0.0155316	0.0063704	0.00949575	0.00199406	0.017939	0.00178238	0.0131403	-0.00910289	-0.0058978	0.00380559	0.00446736	-0.00537387	0.00365765	0.00236416	0.00241017	0.0165727	0.00492853	0.00593046	-0.00714908	-0.000474646	-0.000655353	0.00649817	0.00335328	0.00542723	-0.00321466	-0.00452099	-0.112857	-0.109424	-0.108398	-0.107269	-0.115495	-0.109096	-0.0988251	-0.11507	-0.111365	-0.114112	-0.0996193	-0.106113	-0.119426	-0.116984	-0.111535	-0.11164	-0.104505	-0.109203	-0.117059	-0.115974	-0.112205	-0.123749
Med19-NOR-356	-0.0622835	-0.06259	0.00679487	0.0181061	0.00111267	0.0128853	-0.00289735	-0.000566173	0.0177292	0.0153265	0.0188916	0.0145293	-0.00797928	0.0153452	0.00123131	-0.0126436	-1.59838e-05	0.00885888	-0.00138224	-0.00529289	0.0131389	0.00274325	0.0202598	0.0139138	0.00736536	-0.00552566	0.00164752	-0.0975404	-0.0966114	-0.100954	-0.113016	-0.0973998	-0.105641	-0.101317	-0.100457	-0.100607	-0.0923605	-0.0835451	-0.105539	-0.111438	-0.105567	-0.110738	-0.10242	-0.0994102	-0.10177	-0.108423	-0.0979732	-0.106045	-0.106125
Med19-NOR-357	-0.0225297	-0.0222925	-0.00436343	0.000570911	-0.000317613	0.00754312	0.00712421	0.00270121	0.00693961	-0.00270719	0.00145997	-0.000236558	0.00021409	0.00182454	0.000945698	-0.0115342	0.00112876	0.00959636	-0.00543772	0.00370698	0.0161635	0.00958343	-0.00804298	-0.0126471	-0.017039	-0.0102345	0.00309246	-0.104009	-0.124889	-0.110117	-0.118031	-0.123908	-0.115504	-0.122476	-0.116229	-0.112008	-0.104453	-0.102682	-0.122165	-0.127333	-0.114268	-0.123707	-0.115615	-0.11557	-0.109887	-0.110592	-0.119479	-0.110877	-0.117699
Med19-NOR-358	0.0073572	0.00951935	0.000816631	-0.0191926	-0.00466871	-0.0109502	-0.00652634	-0.0070931	0.00854529	-0.0113676	-0.0212102	-0.00439053	-0.00899807	-0.00202314	-0.00655147	-0.0141381	0.00232496	-0.00790637	-0.0105937	0.0165496	0.00479513	0.00491034	-0.00396915	0.012808	0.00680683	0.0147135	-0.000232895	-0.0823734	-0.100856	-0.100536	-0.0925278	-0.100626	-0.104655	-0.111097	-0.0983001	-0.106779	-0.0989989	-0.0821481	-0.107669	-0.101232	-0.0973586	-0.113033	-0.0960541	-0.0971503	-0.102496	-0.10489	-0.0988063	-0.0876485	-0.104661
Med19-NOR-359	-0.0305449	-0.0351297	-0.00928908	-0.00680666	-0.00726801	0.00657721	0.00945378	0.00531611	0.010525	0.00681381	-0.0115801	-0.00855397	-0.00360008	0.00321658	0.00252289	-0.00452481	4.75002e-05	0.00873552	0.000890199	-0.00887592	-0.00770476	0.00563571	0.00194962	-0.00611703	0.0144003	-0.00967478	0.00606062	-0.00729634	-0.00675099	-0.00294341	-0.0149214	-0.00964392	-0.0140962	0.0103442	-0.0074022	-0.00139195	0.0123588	-0.0099657	-0.00291109	-0.0156956	-0.000752918	-0.00988004	-0.00283455	-0.00260048	-0.00571783	-0.0211194	-0.0175144	0.0106312	0.00293605
Med19-NOR-360	0.0869508	0.0871829	-0.00278851	0.0139508	0.000349076	0.00546256	-0.022521	-0.0179713	0.00386322	-0.0140272	-0.00797427	0.00116793	-0.0115105	-0.0154583	-0.00834101	-0.0224914	-0.000952126	-0.00366522	0.000478568	0.00943364	0.00306235	0.00370448	-0.0245882	-0.00252051	-0.00381613	-0.00555645	0.00886087	-0.109332	-0.0945191	-0.0969251	-0.0894029	-0.0902909	-0.0968579	-0.0909055	-0.102642	-0.108835	-0.105362	-0.0973421	-0.104518	-0.107822	-0.108944	-0.107141	-0.0969286	-0.0959891	-0.0981229	-0.10134	-0.0978279	-0.108407	-0.102153
Med19-NOR-361	-0.0631971	-0.0672193	-0.016509	-0.000583112	0.0230691	-0.00208471	0.0136776	0.00950866	-0.00281653	0.00988639	-0.00257894	0.000970039	0.00726361	0.00599924	-0.002702	-0.00103858	0.00753965	0.00768792	0.0146332	0.00579089	-0.00569193	0.00538733	-0.00297502	0.000591284	0.00354071	0.0182681	-0.00484857	-0.050662	-0.056856	-0.0439503	-0.0874389	-0.0479597	-0.0484856	-0.0600411	-0.0571487	-0.046479	-0.0457905	-0.0469175	-0.0436126	-0.0627824	-0.041851	-0.0628761	-0.054218	-0.0596849	-0.0505118	-0.0533716	-0.0567135	-0.0407473	-0.0494571
Med19-NOR-362	-0.0275139	-0.0294793	-0.00965966	0.0112809	-0.0139391	0.0286982	0.0175648	0.00567546	0.0194038	0.00458288	0.00912817	0.0049333	-0.00205603	0.00614581	0.00138068	-0.00440107	0.0114954	0.00634344	0.00584874	0.026364	0.00831305	0.00156317	-0.0216946	0.00755838	0.0118095	0.000340934	-0.00041436	-0.0863627	-0.098411	-0.0902603	-0.0921407	-0.0920244	-0.0808064	-0.093488	-0.0937887	-0.0822026	-0.0875608	-0.0871062	-0.0993035	-0.0926408	-0.0922237	-0.0970258	-0.0877844	-0.102007	-0.0958802	-0.0889885	-0.0843201	-0.10012	-0.103112
Med19-NOR-363	-0.041701	-0.0395323	-0.0133755	-0.00704945	0.00715284	-7.0764e-05	-0.00514763	-0.00528027	0.00173488	-0.00185131	-0.00808682	0.00572003	0.0208122	0.00192642	0.00106782	-0.0240106	-0.0117112	-0.00181273	-0.00402031	-0.00765755	0.0223815	0.00982961	-0.00805968	-0.00165841	-0.00761335	0.00239025	-0.013244	-0.0984713	-0.105131	-0.10686	-0.107532	-0.107222	-0.108776	-0.0976241	-0.0992484	-0.109554	-0.0969394	-0.0986823	-0.103039	-0.118546	-0.117221	-0.11457	-0.0997732	-0.105722	-0.109207	-0.0943908	-0.105989	-0.109778	-0.111527
Med19-NOR-364	-0.0172368	-0.0122095	0.0145515	-0.000460452	0.00442519	0.00524056	-0.0281792	0.00382245	-0.00451484	-0.0124891	-0.00425953	0.000811752	-0.00364002	-0.00371634	0.00571647	-0.0178543	-0.0057341	-0.0122091	-0.00581007	0.0151126	0.00595378	0.00881167	-0.0173851	0.000438656	0.00173758	-0.00632937	-0.00444363	-0.0603839	-0.0728548	-0.0639658	-0.0635629	-0.0640085	-0.0685708	-0.0705141	-0.0749573	-0.0676725	-0.0502323	-0.0552015	-0.0725335	-0.0671027	-0.0626864	-0.0898459	-0.0666291	-0.064488	-0.0678241	-0.0503884	-0.0693291	-0.0625923	-0.0694793
Med19-NOR-365	-0.0514364	-0.055726	0.00916406	-0.00552648	0.00693338	0.00973781	0.00336729	-0.000103316	0.00731262	0.0110717	-0.0019451	-0.00172694	-0.00507012	-0.00159648	-0.0113556	-0.00418434	-0.00211417	0.00873352	0.0113698	0.0139023	0.00488022	0.00258198	-0.00571584	0.00223056	-0.00338712	0.000902965	0.00265523	-0.0252565	-0.0367599	-0.0185413	-0.0306408	-0.0348845	-0.034588	-0.0192665	-0.0264474	-0.0410853	-0.0319525	-0.0211709	-0.0294877	-0.0414888	-0.0299004	-0.0285517	-0.0356136	-0.0354316	-0.0423538	-0.0396374	-0.0222392	-0.0369818	-0.0450409
Med19-NOR-369	-0.0368149	-0.0355974	0.000992128	0.00363544	0.00832084	0.0115717	-0.0102858	0.00286573	-4.92603e-05	0.00385484	-0.00409466	-0.00523411	0.004615	-0.0024828	0.0190408	0.00339255	0.00473507	0.000147882	0.00939526	0.00436118	1.13728e-05	0.00914976	0.0185191	-0.0100641	-0.000213642	-0.00327924	0.0107757	-0.0338828	-0.0311267	-0.0251883	-0.0284273	-0.0523433	-0.0168111	-0.0233717	-0.0291126	-0.0249867	-0.0286831	-0.0213009	-0.0248051	-0.0200347	-0.0213445	-0.0268161	-0.0388049	-0.0223361	-0.0353932	-0.0258174	-0.0179238	-0.0298843	-0.0329481
Med19-NOR-370	-0.0947472	-0.0899952	0.0135045	0.0139377	-0.000821276	0.0233603	0.0116728	0.0248463	0.0220777	0.0075068	0.0109947	0.0180685	0.013936	0.0124619	0.00404466	-0.00901205	0.0123435	0.00535056	0.0117385	0.00696174	0.0065614	0.0138691	0.0136696	0.00677089	0.0108992	-0.00126794	0.00762889	-0.0697561	-0.0794169	-0.0727646	-0.0885237	-0.0904339	-0.0777257	-0.0840628	-0.0753172	-0.0661156	-0.0628	-0.0762005	-0.0662285	-0.080774	-0.0764255	-0.0852519	-0.0787264	-0.0733029	-0.0770326	-0.0767682	-0.0655964	-0.0708125	-0.0779752
Med19-NOR-371	-0.0523791	-0.0532978	0.00356885	0.0128766	0.0226836	0.0319134	-0.0088072	0.0104706	0.00198928	-0.00114712	0.018812	0.00597152	-0.00325303	-0.00962472	0.00632494	6.99223e-05	0.0301405	0.00129253	0.00140783	0.00203889	0.0126556	0.0114426	-0.00468741	0.0352001	0.00979349	0.00261799	-0.00434409	-0.0927316	-0.0930963	-0.0913989	-0.0945948	-0.0920352	-0.0949896	-0.0801629	-0.10021	-0.0954984	-0.0922606	-0.0868299	-0.0904105	-0.0928443	-0.0836822	-0.104855	-0.103621	-0.0899078	-0.103538	-0.0982289	-0.0870556	-0.100872	-0.0963412
Med19-NOR-373	-0.0459059	-0.0382855	0.00842202	0.00564355	0.00291534	0.00398523	-0.0130391	-0.00646262	0.013037	-0.0129401	-0.00777635	0.000976247	-0.0086769	0.0190344	0.010214	0.00204303	-0.0175896	0.00127382	0.0185953	-0.00267573	-0.00239083	0.0101173	0.0115476	-0.0126665	-0.00076811	-0.00593154	0.00110787	-0.0910428	-0.101222	-0.0947317	-0.100848	-0.109724	-0.110266	-0.102461	-0.0974226	-0.105667	-0.0950669	-0.0922986	-0.0965215	-0.100364	-0.0998909	-0.111542	-0.102258	-0.106404	-0.107228	-0.0982165	-0.0932273	-0.0931907	-0.103786
Med19-NOR-374	-0.0534594	-0.0532989	0.00970147	-0.000773409	-0.00907219	0.0011524	0.000344375	0.00489192	-0.00840664	0.00018842	0.00548098	0.0187302	-0.0102952	0.00868822	-0.00159796	-0.0170643	-0.000268842	0.00560153	0.00508389	0.0176431	0.0157041	0.00262777	-0.0133915	0.0135144	-0.0117385	-0.000880747	0.00356667	-0.0806874	-0.103578	-0.0887894	-0.0892976	-0.113281	-0.10493	-0.101873	-0.105866	-0.0881043	-0.10215	-0.0980932	-0.107382	-0.106648	-0.0987414	-0.121703	-0.108769	-0.103451	-0.105834	-0.100738	-0.0968387	-0.0980523	-0.102192
Med19-NOR-376	-0.0525096	-0.0491894	0.00495934	-0.00581001	0.0153755	0.00522092	-0.0103644	-0.00239575	-0.000382181	-0.00713519	-0.0120082	-0.00909817	-0.0144524	0.0072633	-0.00303721	-0.00458678	0.00235828	-0.00344585	-0.00901648	0.00259917	0.00472577	0.00211492	-0.00177599	-0.0067098	0.00748197	0.011634	0.000239805	-0.0946911	-0.101771	-0.0976568	-0.0962154	-0.105805	-0.101963	-0.0937516	-0.0955196	-0.0975124	-0.0814678	-0.100622	-0.100634	-0.0996937	-0.0921025	-0.103858	-0.0998427	-0.0902985	-0.095733	-0.0884787	-0.0939529	-0.0934655	-0.0948891
Med19-NOR-377	0.256627	0.255269	-0.0138556	-0.00443148	-0.00958884	-0.0342513	-0.0231981	-0.0112001	0.0148702	-0.0230693	-0.028217	-0.00631502	-0.0127845	-0.0207643	-0.0236485	-0.0192915	-0.0195075	-0.0260213	-0.0170975	-0.0216042	0.0176894	-0.0253576	-0.03223	-0.0253478	-0.0231353	-0.0132919	-0.00848977	-0.0597243	-0.0465134	-0.0577954	-0.0453906	-0.0463981	-0.0493122	-0.0516115	-0.0663261	-0.0628134	-0.0468057	-0.0805605	-0.0598827	-0.0489641	-0.0548209	-0.0483154	-0.0640876	-0.0561188	-0.0568504	-0.0556824	-0.064323	-0.0461917	-0.0450342
Med19-NOR-378	-0.0343411	-0.0308243	-0.0141263	0.00545917	0.0066809	0.0227358	0.0102658	0.00802898	-0.00436833	0.00142761	0.00695766	0.00126545	-0.0123264	0.00175254	0.000135748	-0.00334237	0.0136166	0.0135233	0.00843225	0.0159444	0.00369056	0.00126971	0.0133241	-0.0012722	0.00132688	0.00278752	-0.00378253	-0.0726237	-0.0729762	-0.0635659	-0.0612392	-0.0738027	-0.0731601	-0.0698501	-0.0697218	-0.0662954	-0.0723841	-0.0664327	-0.0730261	-0.0794347	-0.0720785	-0.0827246	-0.0798411	-0.0658402	-0.0701452	-0.079508	-0.0706898	-0.0702846	-0.0827978
Med19-NOR-379	-0.0469862	-0.0466157	-0.00283954	0.00456779	-0.00244111	0.00951571	-0.000548464	0.0103334	0.0111795	0.0150026	0.00323295	0.00579707	-0.0125984	0.00193832	0.00214696	-0.00619915	0.00448881	-0.00371317	0.006653	0.00563161	0.0160997	0.0129015	0.011913	-0.00682779	-0.00442327	-0.00661462	-0.0103206	-0.0797019	-0.104074	-0.0818962	-0.095049	-0.0801293	-0.103382	-0.0774545	-0.0924339	-0.0851688	-0.0895635	-0.0908472	-0.094782	-0.100379	-0.0972391	-0.11184	-0.0967144	-0.107687	-0.0990376	-0.103542	-0.0948019	-0.0882127	-0.101259
Med19-NOR-380	-4.96155e-05	-0.00137754	0.00325597	-0.00486907	-0.00106813	-0.0107463	-0.0029514	-0.00684186	-0.0108844	0.0205391	-0.00221147	-0.00760254	-0.0059078	-0.00220135	-0.00455658	-0.0160207	0.00375115	-0.000968374	-0.0177047	-0.00645123	-0.00445766	0.00368273	-3.42719e-05	-0.014552	0.0143111	-0.00302824	-0.0155655	-0.0752388	-0.0628485	-0.0682618	-0.0784688	-0.0844343	-0.0584523	-0.0492226	-0.0642216	-0.064022	-0.0538753	-0.0622303	-0.0893051	-0.0754682	-0.0598815	-0.0616977	-0.0706251	-0.0668478	-0.0720642	-0.0669215	-0.0659819	-0.0776346	-0.062826
Med19-NOR-381	0.970509	0.970228	-0.0178858	-0.0432014	-0.0634624	-0.0698383	-0.0420706	-0.0491089	-0.0379145	-0.0743208	-0.0542331	-0.0304371	-0.0417125	-0.0622063	-0.0677012	-0.056685	-0.0651476	-0.047239	-0.0531797	-0.0314988	-0.0357506	-0.066327	-0.0382629	-0.0446588	-0.078441	-0.0501149	-0.068787	-0.0487141	0.00122351	-0.0680552	-0.0144926	-0.00463515	-0.0287666	-0.0161406	-0.0464635	-0.0383536	-0.0428038	-0.0618099	-0.0454239	-0.0165799	-0.039577	-0.0244092	-0.0442886	-0.0288677	-0.0279398	-0.0359746	-0.0263962	-0.0543452	-0.0352158
Med19-NOR-382	-0.0882053	-0.0878767	-0.00467563	0.00866166	0.0151673	0.0158583	0.0199589	0.0163013	-0.00564853	0.00363074	0.00975757	0.00812591	0.0107468	0.0151546	0.00672516	-0.00238432	0.0254247	0.00969353	0.0120818	-0.00816917	0.0125667	0.00353314	-0.00476785	0.0125246	0.00644095	-0.00361567	0.00312837	-0.0940872	-0.105638	-0.0964548	-0.0939269	-0.101209	-0.0883113	-0.101625	-0.0943128	-0.101928	-0.0993051	-0.0879395	-0.0878886	-0.0987637	-0.096768	-0.101396	-0.0937612	-0.0935617	-0.101167	-0.0990812	-0.0875668	-0.0944874	-0.0982932
Med19-NOR-383	-0.0684552	-0.0671285	-0.0182544	-0.00104516	0.00678916	-0.0102084	-0.01503	-0.000973677	-0.0141208	-0.00466954	-0.00974002	-0.0139676	0.0049111	0.0122718	0.00415539	-0.0191005	0.00860818	-0.0133579	0.0190838	-0.00771754	0.0179982	0.00290472	-0.012919	0.00468213	-0.00784176	-0.000277023	-0.00803967	-0.0725677	-0.0889228	-0.0989557	-0.0947594	-0.0965131	-0.0910843	-0.104962	-0.0948978	-0.0933756	-0.0871322	-0.0891289	-0.0917512	-0.102738	-0.0866656	-0.113012	-0.101244	-0.0905642	-0.104966	-0.0994775	-0.101744	-0.0867969	-0.0956396
Med19-NOR-384	0.801386	0.795138	-0.0315362	-0.0430045	-0.0415085	-0.0624032	-0.0387786	-0.0337813	-0.0305625	-0.0697418	-0.0547173	-0.040819	-0.0344281	-0.0589597	-0.0488892	-0.0415587	-0.0481903	-0.0382187	-0.0452532	-0.0357866	-0.0222632	-0.0527091	-0.0466728	-0.0340312	-0.0813901	-0.0529909	-0.0562085	-0.056531	-0.0166289	-0.0717647	-0.030092	-0.049415	-0.061328	-0.0462011	-0.0617883	-0.0713789	-0.0614035	-0.0666059	-0.0820428	-0.037676	-0.0622976	-0.0520471	-0.0671014	-0.0618924	-0.0522223	-0.0514435	-0.0457931	-0.066473	-0.0631196
Med19-NOR-385	-0.0387868	-0.0440774	0.0022215	0.00474974	0.0107756	0.00330314	-0.00172089	-0.00622088	0.00422845	0.00151447	-0.0133285	0.000201718	0.00304702	0.00198818	0.00263124	-0.0191314	-0.00335015	0.0158923	0.01042	0.0166201	0.00686585	0.0150316	-0.0151725	0.00312152	0.00939167	-0.000632658	0.00348445	-0.105472	-0.118688	-0.11021	-0.114722	-0.119252	-0.123212	-0.118345	-0.11024	-0.118133	-0.111144	-0.102592	-0.116458	-0.118642	-0.113206	-0.125938	-0.119702	-0.105374	-0.110507	-0.101599	-0.108041	-0.114267	-0.120182
Med19-NOR-386	-0.0175778	-0.0187519	0.005732	0.0089886	0.00677286	0.0191598	0.0189287	0.0136671	0.021909	-0.00700338	-0.0041011	0.000871266	0.00201336	0.000808429	0.00259286	-0.0214538	0.00914107	0.000381889	0.0206867	0.00885163	-0.000404278	0.0289349	0.0103886	0.011241	0.0183716	0.00529	-0.0281638	-0.0886904	-0.0973073	-0.100102	-0.123411	-0.111819	-0.105376	-0.104006	-0.104343	-0.117042	-0.0960777	-0.0944376	-0.0956337	-0.107033	-0.113518	-0.109748	-0.103173	-0.0995315	-0.10018	-0.111664	-0.101774	-0.106425	-0.102075
Med19-NOR-387	-0.0293473	-0.0315559	-0.00211963	-0.00458875	-0.00915873	0.011687	-0.017092	-0.00935046	-0.0141992	0.00876482	-0.00860608	0.00228021	-0.0079965	-0.0167149	-0.00761667	-0.0155865	0.00708587	-0.0122954	0.0134442	-0.0059596	-0.000217342	-0.00569934	-0.017824	-0.00356436	-0.0178042	-0.00603534	-0.0269781	-0.0972362	-0.0912024	-0.0900889	-0.079863	-0.093086	-0.102619	-0.0870067	-0.097848	-0.0955924	-0.0870668	-0.0878783	-0.0982426	-0.0964632	-0.0971284	-0.0948147	-0.0980181	-0.0958252	-0.0997353	-0.0894768	-0.0977961	-0.0905807	-0.0969435
Med19-NOR-388	-0.0409941	-0.0388877	0.0116126	0.015221	-0.000893206	-0.00238019	0.000559459	0.022717	0.025507	-0.0146144	-0.00380841	0.0242428	0.0031462	0.00464568	-0.00614377	-0.0106239	-2.95287e-05	0.0230665	0.00442221	0.0242926	0.0168844	0.00551237	-0.0034828	0.0162178	-0.0124128	-0.00414502	-0.0136267	-0.0758565	-0.0769358	-0.0855005	-0.0844016	-0.102895	-0.101486	-0.0818397	-0.0808619	-0.0929361	-0.0832939	-0.0932258	-0.113364	-0.0897989	-0.0919108	-0.0950852	-0.098313	-0.101371	-0.0997304	-0.0889868	-0.100255	-0.0927584	-0.101241
Med19-NOR-389	-0.0258145	-0.0280184	0.00164614	-0.00445875	-0.0225732	-0.0125614	-0.0148863	0.000151039	-0.009729	0.00270355	-0.0111388	-0.0023397	-0.00909924	0.00121412	-0.00674473	0.00691187	-0.00357874	-0.00735143	-0.0156308	-0.00670206	-0.0218014	-0.00825657	-0.0210378	0.00979186	-0.000408135	0.0153064	-0.0170599	0.0270466	0.0222746	0.0258787	0.0277762	0.0405442	0.0495453	0.0412136	0.0360549	0.0275681	0.043867	0.0280757	0.0286703	0.0144944	0.021036	0.0331554	0.0319479	0.0378274	0.0414293	0.0346779	0.028939	0.0334563	0.0426451
Med19-NOR-390	-0.0208484	-0.019765	0.00312401	0.00336521	0.00202309	-0.00258975	-0.014505	-0.00906925	0.0172496	0.00370133	-0.0217974	-0.00233215	-0.0112714	0.00279642	0.00273272	-0.0281945	-0.0178857	-0.0203012	-0.00601689	-0.0206608	0.000230554	-0.0225386	-0.0244355	0.00149724	-0.014868	-0.00405542	-0.0178466	-0.0954875	-0.0844662	-0.100394	-0.0824977	-0.0922192	-0.101485	-0.0993146	-0.096332	-0.0987245	-0.0870831	-0.0904528	-0.106288	-0.0983023	-0.10898	-0.115158	-0.0973231	-0.0996766	-0.0931935	-0.0975828	-0.0906641	-0.0971011	-0.109108
Med19-NOR-391	-0.0445254	-0.0407726	0.00898249	0.023087	0.010901	-0.00397253	-0.00587527	-0.005919	0.00568612	-0.00299955	-0.0212694	0.0164088	0.00544234	0.0188095	-0.0143477	0.00266796	0.00340901	-0.00642613	-0.00208029	-0.0100158	0.000938661	0.010432	-0.00264065	-0.00800596	-0.00724656	-0.00230643	-0.00572658	-0.0988803	-0.104528	-0.10389	-0.102279	-0.118138	-0.112088	-0.103148	-0.1051	-0.10799	-0.101804	-0.0969677	-0.103845	-0.115228	-0.112437	-0.121659	-0.124562	-0.111129	-0.102977	-0.11009	-0.109809	-0.104515	-0.116843
Med19-NOR-392	-0.0397801	-0.0394877	0.00300819	-0.0161903	-0.00364412	0.0120272	0.0128791	0.0140557	0.0391789	-0.00298629	-0.0042737	0.00486015	-0.0105351	-0.00405173	-0.00501112	-0.0110279	0.00388512	0.00935155	0.00417016	0.00478515	0.00886226	0.0110557	-0.00301567	0.00492771	-0.00911507	0.00272049	-0.00597169	-0.0780677	-0.0923711	-0.100837	-0.0893235	-0.106319	-0.0935533	-0.0876171	-0.0802019	-0.0806566	-0.0773667	-0.0891253	-0.0963111	-0.0997331	-0.0822209	-0.0948352	-0.0960807	-0.095972	-0.0860308	-0.0909226	-0.0858636	-0.0917576	-0.0747592
Med19-NOR-393	-0.0360843	-0.0357714	0.00882901	-0.00287891	-0.00603427	0.0145214	-0.00553607	0.00457198	0.00849725	0.00830397	-0.0155928	-0.0044459	-0.00361097	-0.0126177	-0.0198658	-0.0037691	-0.00741149	-0.00601925	0.00723361	-0.0151278	0.0123098	0.0185691	-0.0158129	-0.00185576	-0.0156818	-0.00945291	-0.0124725	-0.107795	-0.109306	-0.0922925	-0.100073	-0.112127	-0.109936	-0.105639	-0.110604	-0.0994417	-0.0894822	-0.0927919	-0.109069	-0.112138	-0.103798	-0.102014	-0.103906	-0.11026	-0.102978	-0.0948126	-0.10488	-0.106091	-0.101251
Med19-NOR-394	-0.0238286	-0.0197662	-0.00837521	-0.00800342	-0.0134027	-0.0163538	0.00414051	-0.00549272	-0.00390316	0.000944072	-0.00257534	-0.017197	-0.0104195	0.00833214	-0.00909976	-0.00911336	-0.0144118	-0.00779724	-0.00425827	-0.0153513	-0.0151923	-0.0127581	0.00328499	0.00423205	-0.00538736	0.0158865	0.00881606	0.0719444	0.0746694	0.0731216	0.0711155	0.0634155	0.080268	0.0688384	0.0756183	0.0741817	0.0925978	0.0825534	0.073989	0.0573037	0.081029	0.0709374	0.0782892	0.0793727	0.069949	0.0734843	0.0837589	0.0808323	0.0831211
Med19-NOR-395	-0.0898289	-0.0867376	-0.00211024	0.0132531	0.00304149	-0.00876941	0.00888858	0.0128867	0.0117929	0.00236976	0.00472799	0.00877726	-0.000801874	0.00358982	0.00370059	-0.0112482	-0.00426188	0.00400534	0.000603436	-0.000503821	0.00985103	0.000495644	-0.0176601	0.0150926	0.00502628	0.00696149	0.00222842	-0.0639603	-0.0794124	-0.0736829	-0.0883011	-0.063893	-0.0711053	-0.0579339	-0.0808205	-0.0743216	-0.0680865	-0.064558	-0.0748307	-0.0921873	-0.0725517	-0.0759872	-0.0717712	-0.0765028	-0.0769349	-0.0845043	-0.0796975	-0.0659117	-0.0837211
Med19-NOR-396	-0.0647017	-0.0675539	0.00516166	0.00160505	0.0163431	0.0158343	0.0107088	0.0109713	0.0147431	0.0063002	-0.00122402	0.0185285	-0.00589689	-0.000798311	-0.0170965	0.00121367	0.00890785	-0.00473021	0.00229925	-0.0119395	0.0120227	0.0129753	0.0225111	-0.00258518	0.00545871	0.0135351	0.0101078	-0.0868002	-0.0911658	-0.0878996	-0.103082	-0.0915982	-0.0918372	-0.0932867	-0.104216	-0.0973866	-0.0884048	-0.0968309	-0.110692	-0.103648	-0.0976378	-0.109592	-0.10101	-0.0870124	-0.0899105	-0.0980917	-0.0961691	-0.0976351	-0.111881
Med19-NOR-397	-0.085259	-0.0872372	0.0104263	0.00384725	0.00873227	0.0273661	-0.00425768	0.00870379	0.0194631	0.00226238	0.0143121	0.0198073	0.00554167	0.00924176	0.0161008	-0.00349007	0.0225472	0.007833	0.00947382	0.00952969	0.0169191	0.0121423	0.00366967	0.0142253	-0.00108139	-0.00512579	0.00301059	-0.109182	-0.123903	-0.116428	-0.122543	-0.125339	-0.115022	-0.12572	-0.120271	-0.116997	-0.112484	-0.116372	-0.114932	-0.123524	-0.111647	-0.132555	-0.121276	-0.122655	-0.132467	-0.124553	-0.119112	-0.117646	-0.128639
Med19-NOR-398	-0.0368967	-0.0381873	-0.00325459	0.00385112	0.00361056	0.0177419	0.00185361	0.00953696	0.00512657	0.0131709	-0.0127773	-0.0253952	0.0126531	-0.00215667	-0.0122942	-0.0203172	0.00605483	-0.00425073	-0.00473311	-0.00610706	0.00304253	0.0161859	0.00781982	-0.0166866	-0.00104757	-0.00295389	-0.00179805	-0.0675969	-0.0750923	-0.0707064	-0.0600962	-0.0638158	-0.0582587	-0.0649486	-0.0631858	-0.0734269	-0.0457595	-0.0635487	-0.0609377	-0.0677615	-0.0611361	-0.0619795	-0.0612465	-0.0587366	-0.0580655	-0.0635754	-0.048599	-0.0549904	-0.0668714
Med19-NOR-399	-0.0634276	-0.0678506	0.00606715	0.00198777	-0.00133133	0.00404762	-0.000137871	-0.00637784	0.00249907	-0.0185336	-0.0103491	0.00512067	-0.00131239	-0.0117105	0.00658811	-0.00305415	0.00824825	-0.0161542	0.00447341	-0.0123772	0.00523484	0.000822488	0.00280887	0.0095285	0.00713956	-0.00441695	-0.0126663	0.0466441	0.0307319	0.0432101	0.0410923	0.0281408	0.0310554	0.0391335	0.0588768	0.0468628	0.0468126	0.0380511	0.0380371	0.0293092	0.047868	0.041555	0.0307846	0.0387863	0.0232551	0.0593821	0.0390906	0.0236249	0.0369142
Med19-NOR-400	-0.0643335	-0.0642976	0.0151369	0.0140257	0.000565999	0.00842434	-0.00730749	-0.00743285	0.0181285	0.00738371	-0.00919633	-0.0169087	-0.0169183	-0.00089367	-0.00145499	-0.0109834	-0.00697229	0.000211551	-0.00503985	-0.016196	-0.00360683	0.00122664	-0.00200687	0.00483731	0.00728261	0.00318725	-0.00585075	-0.0447314	-0.0687942	-0.0555575	-0.0652142	-0.0519934	-0.0591233	-0.0561877	-0.0488371	-0.0551884	-0.0571985	-0.0594965	-0.0552953	-0.0657162	-0.0746753	-0.0618732	-0.0583578	-0.0597879	-0.0602655	-0.0563223	-0.0587067	-0.0576894	-0.0571403
Med19-NOR-401	-0.00721577	-0.000834554	-0.000857025	0.00010026	-0.00270395	0.00348945	0.000196212	0.0141414	0.0126364	-0.0123426	-0.00790398	-0.000608154	-0.0166946	0.0049439	-0.00776533	-0.0298915	0.00104602	0.0023108	-0.0116662	-0.00518887	-0.000502489	0.0149076	0.0119258	-0.0104436	-0.01596	-0.00579941	-0.00758747	-0.091056	-0.0956093	-0.110477	-0.0951856	-0.104949	-0.113272	-0.0931181	-0.0984773	-0.121071	-0.0967418	-0.103183	-0.110129	-0.117537	-0.103259	-0.109404	-0.111198	-0.112572	-0.111212	-0.122351	-0.117544	-0.115504	-0.111071
Med19-SWE-001	-0.0158275	-0.0108194	0.000601626	0.00551095	-0.00397028	-0.00732847	0.00504765	-0.00785864	0.00308547	-0.0144781	-0.00446619	0.00684175	-0.0137075	-0.00203444	-0.000530204	-0.018584	0.0125406	0.000453119	0.00498476	-0.00320283	0.0253946	0.000259632	0.0050155	0.00986371	0.00940046	0.00224764	-0.0121037	-0.0925593	-0.108897	-0.0955108	-0.109033	-0.108924	-0.115875	-0.103073	-0.106579	-0.102452	-0.109258	-0.109496	-0.111562	-0.109158	-0.0965148	-0.112779	-0.102632	-0.114063	-0.0974991	-0.102645	-0.112997	-0.112406	-0.10456
Med19-SWE-002	-0.0370464	-0.0386987	-0.00112893	0.00351044	-0.00150422	0.0213891	0.0174067	0.0124002	-0.0056719	-0.0113662	0.0163506	0.0141664	-0.0159745	0.00248918	0.00653089	-0.00477373	0.00128846	0.0227203	0.0123878	-0.00231584	-0.00260622	0.00734029	-0.00561994	0.0108205	-0.00591632	-0.00929988	-0.0148886	-0.0843294	-0.0985916	-0.105637	-0.104225	-0.100817	-0.100169	-0.111368	-0.0852701	-0.102835	-0.0960337	-0.0978773	-0.104449	-0.108574	-0.0912857	-0.112426	-0.0904559	-0.0951425	-0.109044	-0.0990537	-0.095741	-0.100642	-0.0985273
Med19-SWE-003	-0.0367086	-0.034653	-0.00618299	0.00258317	0.00884691	0.0166659	0.0165563	0.0147571	0.0153745	0.00419338	0.00976333	0.0141628	-0.00848549	-0.00490041	0.00385716	-0.0078912	0.00256065	0.00368243	-0.00326362	0.00914427	-0.00725972	0.0159357	0.00406594	-0.0019874	0.00158983	0.0107154	-0.00397919	-0.0984346	-0.106883	-0.100758	-0.112737	-0.103425	-0.107119	-0.0942257	-0.0976011	-0.0985086	-0.0965547	-0.102229	-0.0969934	-0.110159	-0.0960278	-0.107367	-0.102941	-0.106538	-0.0965236	-0.108915	-0.0909699	-0.105673	-0.110851
Med19-SWE-004	-0.0144403	-0.0154814	0.00961093	0.00757564	0.00629804	-0.003509	0.00785045	-0.00439464	0.00329687	0.0157289	0.0130362	0.0033948	0.0183436	0.00633746	-2.98041e-05	0.00250999	0.0141409	0.00199945	-0.00749842	-0.000933939	-0.000324743	0.00463728	0.00514714	-0.0111986	0.0068392	0.011473	0.005008	-0.0999001	-0.103428	-0.109329	-0.114366	-0.108376	-0.111453	-0.122003	-0.0966111	-0.107407	-0.10201	-0.105376	-0.110111	-0.120124	-0.10361	-0.111349	-0.0987855	-0.0913291	-0.109311	-0.114053	-0.111134	-0.0978236	-0.108779
Med19-SWE-005	-0.0493097	-0.0503702	0.00287151	0.00665522	0.0190502	0.00171066	-0.00208836	0.00117609	0.00794485	0.0129132	0.00995902	0.0147273	0.0134268	-0.00812685	-0.00382906	-0.00560828	0.00318348	-0.00225865	0.0266103	0.00152484	-0.000350655	0.00407105	0.00264245	0.0146964	-0.00231855	-0.0039296	-0.00990199	-0.102078	-0.110491	-0.107272	-0.113182	-0.123113	-0.103919	-0.108083	-0.108593	-0.102991	-0.108806	-0.0856122	-0.11318	-0.113076	-0.111679	-0.107093	-0.116751	-0.122939	-0.117695	-0.11566	-0.107005	-0.108269	-0.116369
Med19-SWE-008	-0.061539	-0.0581741	0.00525792	-0.0039006	-0.0041035	0.0126601	0.00118779	-0.00835582	0.00557161	0.0150587	0.00302344	0.010518	-0.00218514	-0.00232231	-0.004811	-0.0112295	-0.00957492	0.00590159	0.00268141	0.0052583	-0.00620953	0.0130157	-0.0116432	0.0067083	-0.0141311	0.00909727	0.00326591	-0.0751305	-0.0922012	-0.0966461	-0.105351	-0.0875212	-0.0969333	-0.0900181	-0.10377	-0.0930078	-0.0680582	-0.0866656	-0.0999278	-0.103746	-0.10586	-0.0920748	-0.0893461	-0.0951545	-0.0883111	-0.0984217	-0.0882733	-0.0841265	-0.0834914
Med19-SWE-010	5.64934e-05	-0.00670716	-0.00149985	-0.00190318	-0.0140932	-1.65523e-05	-0.0119947	-0.00677997	0.00986176	0.000327086	-0.0117352	0.000216757	0.0124944	-0.0172129	-0.00253478	-0.00804372	-0.0136804	0.0199961	-0.00669788	-0.00454938	0.00404681	-0.00113334	0.00717515	0.0089521	-0.0136515	0.00222921	-0.0208437	-0.103203	-0.112847	-0.115463	-0.115136	-0.100427	-0.111301	-0.113539	-0.120477	-0.103051	-0.106975	-0.0994622	-0.113771	-0.119512	-0.105897	-0.113114	-0.114052	-0.116242	-0.121093	-0.11008	-0.112685	-0.112072	-0.113483
Med19-SWE-011	-0.0508637	-0.0479737	0.00582569	0.00442779	-0.00825234	0.0070371	0.0107294	0.0033984	0.0128924	-0.00756525	-0.012333	-0.00433004	-0.00551808	0.00475995	0.00971767	-0.0167676	-0.00025316	-0.00327902	-0.00461431	0.0149234	0.0196653	0.00703323	0.0071119	0.0065385	-0.00411271	0.0162628	-0.0104322	-0.0962881	-0.127709	-0.115057	-0.132441	-0.114916	-0.123916	-0.113792	-0.100102	-0.110185	-0.106221	-0.0935977	-0.108936	-0.109779	-0.110758	-0.113789	-0.107494	-0.10397	-0.106724	-0.114545	-0.102213	-0.104919	-0.120585
Med19-SWE-013	-0.0166903	-0.0129491	0.0208242	-0.00991684	-0.00779834	0.00962268	0.00325985	0.0024038	0.00594868	0.00252534	0.00800614	-0.00473318	-0.0233615	0.00209502	0.0124462	-0.0193388	0.0100121	0.0097444	-0.00854435	-0.00208441	-0.00274831	0.000383296	-0.0047923	0.0118529	-0.00410578	0.000186803	-0.0107328	-0.0624159	-0.0703179	-0.0570614	-0.059122	-0.0602896	-0.0668967	-0.0595833	-0.077397	-0.0697759	-0.067769	-0.0622303	-0.0614654	-0.0858466	-0.0681158	-0.0717765	-0.0753966	-0.0663329	-0.0684506	-0.0786251	-0.0690843	-0.0747909	-0.0689416
Med19-SWE-014	-0.00697662	-0.0116729	0.0192788	-0.00621699	0.000978997	0.00678433	0.00316481	0.00235024	0.00140928	-0.00948454	0.00846784	0.00297062	-0.0029386	0.0028774	-0.0118371	-0.0053912	0.0171256	0.000831627	0.00604965	0.0262948	-0.00504947	-0.00486419	0.00516436	0.00352806	-0.0135946	0.0078767	-0.00325264	-0.0741702	-0.0848142	-0.0932402	-0.0927035	-0.085723	-0.0845756	-0.0914483	-0.0873786	-0.0906927	-0.0889803	-0.0837548	-0.0870186	-0.0836878	-0.085667	-0.100814	-0.0888427	-0.0778115	-0.085449	-0.0904715	-0.0816739	-0.075182	-0.0972308
Med19-SWE-015	-0.00887729	-0.0103136	-0.00373986	0.00813584	0.00219963	0.0039842	-0.00722237	-0.0050127	0.00209057	-0.0135599	0.012309	0.00847089	0.0119586	-0.00550366	-0.0158057	-0.0106926	0.00905294	-0.0105058	0.0128239	-0.00650452	-0.0130574	-0.000797016	0.00510794	0.0161924	-0.000508739	-0.00156524	-0.00765237	-0.0998306	-0.112842	-0.106283	-0.117469	-0.114132	-0.105827	-0.109816	-0.118364	-0.122265	-0.108508	-0.109598	-0.0968658	-0.107342	-0.0968547	-0.118203	-0.111581	-0.108823	-0.115807	-0.102796	-0.107669	-0.0996587	-0.105649
Med19-SWE-016	-0.0121919	-0.0196759	-0.00987891	0.0164434	0.00229047	0.00986148	0.00563382	0.0112118	0.0117414	0.0246719	0.01175	0.00796245	0.0235708	-0.00160704	0.00250825	-0.00848608	-0.000611737	0.0105228	0.0171635	-0.00310591	-0.0096357	0.00548631	-0.00835256	0.01668	-0.00189686	-0.00506289	0.00846228	-0.0580426	-0.0739317	-0.0674775	-0.0763207	-0.0766907	-0.071741	-0.0735214	-0.0758631	-0.0771433	-0.0712441	-0.0679744	-0.0800826	-0.0878545	-0.0870488	-0.0737622	-0.0727401	-0.0913709	-0.0669731	-0.070367	-0.0690547	-0.0714589	-0.0752973
Med19-SWE-018	-0.0365337	-0.0386036	0.01434	0.0114458	0.0010775	0.0168998	0.0162447	0.00490307	0.0143847	0.00773549	0.00719616	0.00444027	-0.00575134	-0.00237394	0.00804148	0.00569122	0.0176067	0.0277334	0.0160755	0.0217743	0.00975394	0.0053406	0.0047464	-0.00507116	-0.000869473	0.00243868	-0.00149932	-0.0905143	-0.111669	-0.0996502	-0.108517	-0.106556	-0.09961	-0.108441	-0.103097	-0.109699	-0.10511	-0.0954619	-0.101756	-0.108945	-0.0948995	-0.106688	-0.112758	-0.101752	-0.100694	-0.117128	-0.0965246	-0.099205	-0.114213
Med19-SWE-019	-0.0486818	-0.0516496	-0.0229194	0.0195398	-0.0108276	0.00252343	-0.00145283	-0.0159875	-0.00144524	0.0153862	-0.000421341	-0.00391879	-0.00195474	0.00878232	-0.0164904	-0.0214766	0.000788256	-0.00171191	0.000755009	0.00259186	0.00190286	-0.00321739	-0.0157331	0.00687576	0.0168101	0.00404943	-0.00541715	-0.0366439	-0.0380021	-0.0608055	-0.0537549	-0.0424098	-0.0588303	-0.0458875	-0.0510574	-0.0602782	-0.0519188	-0.0529295	-0.0570231	-0.0667536	-0.0437631	-0.0527358	-0.0448359	-0.0477119	-0.0586358	-0.0526596	-0.0465173	-0.0474433	-0.0618021
Med19-SWE-020	-0.0293894	-0.032232	-0.00115195	0.00272221	0.00723611	0.00971425	0.00208873	0.00192429	0.0054693	-0.0122432	-0.00371024	0.00396228	0.00500079	0.00137566	0.00714851	-0.00274148	0.010548	0.0161749	0.00754595	0.00288555	0.0108775	-0.0056321	-0.0023455	0.00586098	-0.00524518	0.00339549	-0.0109103	-0.0972919	-0.116292	-0.116484	-0.110171	-0.112823	-0.111318	-0.112726	-0.103269	-0.123344	-0.100551	-0.0977947	-0.107704	-0.116872	-0.102235	-0.117538	-0.1184	-0.109864	-0.106072	-0.112806	-0.109306	-0.108391	-0.119081
Med19-SWE-021	-0.0528869	-0.0476462	-0.00849876	0.00998965	-0.00895114	0.000166515	0.000565284	-0.00788961	0.0046111	0.00717103	0.00651066	-2.91605e-06	0.000178207	-0.000779964	0.0129332	-0.00379348	-0.00396171	0.00582957	-0.00166731	0.00741193	0.00983652	0.0146291	-0.00135045	0.0210438	0.00658599	-0.0163768	0.00584583	-0.0891056	-0.0920175	-0.074236	-0.0816843	-0.0661494	-0.0808874	-0.0849109	-0.0737231	-0.0815195	-0.0754295	-0.0787592	-0.0819801	-0.0938603	-0.0901851	-0.0929893	-0.0797336	-0.0884844	-0.0877966	-0.0874263	-0.0791186	-0.0726377	-0.0895238
Med19-SWE-022	-0.0163629	-0.0199103	0.0106582	-0.00252616	-0.000746541	0.000394364	0.0108421	0.0133534	0.00134147	-0.000113886	0.0121837	0.0114745	-0.00730237	0.0211861	-0.00213158	-0.0034722	0.0105745	0.00112749	0.00378323	0.00845146	-0.00144219	0.0182261	0.00792096	-0.00328986	9.87984e-05	0.00321125	-0.0193974	-0.0974896	-0.121257	-0.116889	-0.11936	-0.108443	-0.107855	-0.132128	-0.107359	-0.123033	-0.117755	-0.102337	-0.103992	-0.119425	-0.0999117	-0.114105	-0.116279	-0.117712	-0.126761	-0.126925	-0.118401	-0.111424	-0.111679
Med19-SWE-023	-0.0632312	-0.0656766	0.00246725	0.00353831	-0.00189498	0.0109071	-0.00720689	0.00116587	-0.0132306	0.00746454	-0.00868822	0.0113307	0.00770139	0.0061034	0.00846358	-0.0173114	0.0185007	0.00733454	-0.00973751	-0.00605985	0.000634857	0.0171986	-0.0129849	0.0225816	0.0287361	0.00351719	0.00403868	-0.0788275	-0.0943925	-0.101824	-0.0902421	-0.100926	-0.10249	-0.0992878	-0.0926751	-0.0957977	-0.0903315	-0.0897982	-0.087737	-0.106914	-0.0991681	-0.109238	-0.0988016	-0.0782119	-0.111947	-0.102479	-0.10031	-0.0932229	-0.0999138
Med19-SWE-024	-0.0627379	-0.0625805	0.00230768	0.00505711	0.0102985	0.00897433	0.01161	0.00100703	0.00831321	0.00257305	0.00723566	0.00544831	0.00299226	0.00799059	-0.00903149	0.000518816	0.0273395	-0.0050705	0.00246881	0.000426728	0.0212856	0.0192895	-0.00237364	1.51562e-05	0.015022	0.00311988	-0.00363369	-0.0987503	-0.11118	-0.100127	-0.117655	-0.110004	-0.11167	-0.114583	-0.112198	-0.104724	-0.0993332	-0.0987448	-0.113114	-0.115254	-0.102656	-0.107255	-0.116037	-0.106085	-0.111603	-0.11276	-0.0968288	-0.103844	-0.117886
Med19-SWE-025	-0.040203	-0.0386086	0.0086087	-0.0115867	0.0147713	0.0186951	0.00781779	-0.014551	0.00550064	0.0157433	0.0174033	0.00184602	0.00146305	-0.00624724	-0.002788	0.0021565	-0.00693299	0.00344347	0.0134047	0.0116902	0.00321561	0.00196088	0.0112582	-0.00670612	-0.00299238	0.00468904	-0.00711217	-0.0916523	-0.108891	-0.113107	-0.106161	-0.10939	-0.102149	-0.111931	-0.11655	-0.106526	-0.095956	-0.0972318	-0.113575	-0.114464	-0.102833	-0.111405	-0.118789	-0.096135	-0.113486	-0.116643	-0.112557	-0.109382	-0.114904
Med19-SWE-026	-0.0180409	-0.0151791	0.0103693	0.01598	0.00762579	0.022277	0.00917908	0.00750442	-0.00223984	0.00193817	0.0191818	0.0019684	0.00545816	0.0128639	0.0197419	0.00124928	0.00570919	0.00188114	0.0144965	0.00573157	0.000299829	0.00108544	-0.00171416	-0.00404963	0.00255487	-0.00404559	0.00756561	-0.0707569	-0.0872203	-0.0933782	-0.0901145	-0.082178	-0.0812618	-0.0893565	-0.101726	-0.0812552	-0.0797185	-0.0892262	-0.0941202	-0.0940992	-0.0881585	-0.0945382	-0.0920705	-0.0905549	-0.0927415	-0.0875931	-0.0869432	-0.0837176	-0.0903213
Med19-SWE-029	-0.0325727	-0.0307905	0.0128036	-0.000191415	0.0229531	0.01017	0.000842144	0.00989473	0.00595419	-0.00185349	0.00250955	0.00665045	-0.000674534	0.00214365	-0.00590109	0.00438683	0.00826064	0.00291628	0.00506751	0.0272077	0.0169782	0.00798897	5.81641e-05	0.0116739	-0.00107016	0.00291527	-0.0167546	-0.0816467	-0.0908136	-0.0890529	-0.0834641	-0.0970253	-0.0850654	-0.0836546	-0.0775992	-0.0864818	-0.0745127	-0.0708363	-0.0930209	-0.100604	-0.0771986	-0.0932069	-0.0836212	-0.0756417	-0.0883007	-0.0944542	-0.083836	-0.0777212	-0.0874916
Med19-SWE-030	0.816392	0.81161	-0.0207607	-0.051396	-0.040362	-0.0719984	-0.0402158	-0.037149	-0.0237642	-0.0595727	-0.039588	-0.0298141	-0.0460429	-0.0550699	-0.061908	-0.0448064	-0.0452765	-0.0254121	-0.0381227	-0.0271015	-0.0249647	-0.0429109	-0.0322499	-0.0381002	-0.0750035	-0.0457856	-0.0573946	-0.0473836	-0.00522531	-0.0824547	-0.0356969	-0.0236491	-0.0366393	-0.037058	-0.0600658	-0.0612015	-0.0553865	-0.0601901	-0.0716272	-0.0294373	-0.053792	-0.0438596	-0.0635518	-0.045197	-0.0626621	-0.0553168	-0.0435686	-0.0733019	-0.0514937
Med19-SWE-031	-0.0288158	-0.0214488	-0.000517715	0.00594162	-0.00473058	0.000357614	0.000362353	0.00314375	0.0141831	0.00359791	-0.00263077	-0.00903258	-0.00849769	0.000499594	0.00917813	0.00482627	0.00281961	-0.00499726	0.0131714	0.00802335	0.0125003	-0.00281302	-0.00217225	0.000479338	0.00359115	0.0149103	0.00711412	-0.101772	-0.101764	-0.101144	-0.106682	-0.0848515	-0.103783	-0.105064	-0.0912255	-0.103879	-0.100362	-0.093529	-0.0978366	-0.107884	-0.0889473	-0.0968108	-0.103491	-0.0994149	-0.0932392	-0.0950192	-0.0993994	-0.093827	-0.0961101
Med19-SWE-032	-0.041927	-0.0423251	0.00365594	0.0107885	0.0109584	-0.001945	0.0200588	0.0117677	0.00599278	0.010223	0.0161482	0.00368957	0.00590792	0.00221325	0.00616791	0.00938804	0.0196016	0.0296447	0.0204789	0.0247482	-0.00415266	-0.00215775	0.00778365	0.0203414	0.00591846	-0.00256832	-0.00121498	-0.0578186	-0.0937707	-0.0772478	-0.0796096	-0.087804	-0.0987036	-0.0875552	-0.0939793	-0.0915694	-0.0909393	-0.0912022	-0.0813457	-0.0895341	-0.0739408	-0.10542	-0.0915149	-0.100024	-0.0919775	-0.0797115	-0.080049	-0.0933931	-0.0936722
Med19-SWE-035	-0.0655637	-0.0618412	0.0160901	-0.00147251	0.00369767	-0.000618719	-0.00607152	-0.00468785	0.0039936	0.018104	0.0156851	0.00235959	-0.00296211	0.0106815	0.000450615	-0.0109523	-0.0029161	0.00862349	0.0121356	0.0208623	-0.010276	-0.0008755	0.00493358	-0.0154621	0.00404899	0.013691	-0.00847332	-0.0310755	-0.03165	-0.0149843	-0.0306544	-0.0220358	-0.0318213	-0.0272714	-0.0165863	-0.0143669	-0.0275324	-0.01444	-0.0201034	-0.0171719	-0.0179334	-0.0290763	-0.0244928	-0.0339548	-0.0294253	-0.0323528	-0.0169937	-0.00790423	-0.0217048
Med19-SWE-038	0.0179967	0.0200779	-0.00787064	-0.00205771	0.0158424	0.00210886	-0.0128041	-0.0173223	-0.0182586	-6.70187e-05	-0.0182959	0.00201054	-0.016604	-0.00284241	-0.0258636	-0.0168515	-0.00875877	-0.0158307	-0.014869	-0.00978553	-0.0018433	0.00723808	-0.014089	-0.00578081	-0.0202622	-0.0187129	-0.0133473	-0.100686	-0.105089	-0.102894	-0.103112	-0.104423	-0.103932	-0.112811	-0.112406	-0.0971488	-0.110724	-0.10461	-0.124124	-0.125613	-0.109102	-0.112694	-0.108797	-0.124657	-0.121879	-0.112164	-0.116959	-0.103422	-0.10528
Med19-SWE-039	0.0518399	0.0564428	-0.00670416	0.00435628	0.0221474	-0.00668193	-0.00993797	-0.00584214	-0.00971912	-0.00307948	-0.0113538	-0.0109103	-0.0228606	-0.00300523	0.0107517	-0.0206927	-0.0181463	-0.00947563	-0.0084226	0.00535825	0.0268056	-0.00517637	-0.0129803	-0.0142215	-0.000552442	-0.0104666	-0.0280778	-0.121611	-0.132755	-0.137883	-0.125434	-0.131429	-0.134853	-0.12944	-0.123473	-0.139744	-0.125929	-0.123161	-0.135624	-0.142776	-0.131131	-0.13765	-0.133126	-0.144386	-0.143554	-0.128706	-0.135453	-0.134633	-0.133447
Med19-SWE-040	-0.0431724	-0.0496191	0.00621131	-0.00527438	0.0117891	0.00390947	0.00146896	-0.00176799	-0.00308416	-0.00269498	-0.0101439	-0.00217979	-0.0062941	-0.00641352	0.0112056	-0.0293704	0.0106984	0.00226232	0.0171183	0.00416358	-0.012849	0.000666893	0.00239973	0.0136264	0.0111917	0.00949183	-0.0120016	-0.0721359	-0.0688654	-0.0776921	-0.0795662	-0.0769718	-0.0919312	-0.083316	-0.0703385	-0.0781018	-0.073733	-0.0716051	-0.0647913	-0.0787558	-0.0703482	-0.0711673	-0.0786429	-0.0767701	-0.069241	-0.0808157	-0.0721	-0.0649095	-0.0810592
Med19-SWE-041	0.712088	0.707676	-0.0346248	-0.033481	-0.0380114	-0.0580927	-0.0309205	-0.0397824	-0.0191085	-0.0639822	-0.0538702	-0.0377766	-0.0191788	-0.0420052	-0.0350197	-0.0548598	-0.0601501	-0.0338275	-0.0403877	-0.0222369	-0.0179933	-0.050614	-0.0243068	-0.0291909	-0.06395	-0.0473837	-0.0568059	-0.0442883	-0.0239745	-0.080667	-0.0323037	-0.0324578	-0.034615	-0.0313169	-0.0604706	-0.0554978	-0.0502607	-0.0654447	-0.0652662	-0.030392	-0.0495335	-0.0205395	-0.0468515	-0.0407761	-0.0437961	-0.0500583	-0.0312304	-0.057289	-0.0453929
Med19-SWE-042	-0.0365005	-0.0342423	0.00242499	0.00320715	0.00370431	0.00612972	0.0060527	0.00216554	0.0123619	-0.00237722	-0.0027887	-0.000633967	0.00436486	-0.00672585	-0.0029724	0.00287811	0.0178843	0.00980081	0.00247212	-0.0158505	0.0187992	0.0228325	0.0216311	-0.00309749	0.00383874	0.00175971	0.0138863	-0.0881319	-0.103973	-0.0881556	-0.1083	-0.104548	-0.0916362	-0.103355	-0.0949869	-0.095725	-0.0979239	-0.0931773	-0.099035	-0.108892	-0.093551	-0.106239	-0.102382	-0.0907185	-0.103534	-0.100923	-0.0995439	-0.0901656	-0.108627
Med19-SWE-043	-0.0316773	-0.032133	-0.00489839	-0.00544129	-0.0211494	-0.00469162	-0.0184369	0.00661014	-0.0214202	0.00264512	0.00863337	-0.0109004	0.0228879	0.00101282	0.0144507	0.025997	-0.00897543	-0.0113168	0.00219942	-0.00169928	-0.0270459	-0.0208522	-0.00650254	-0.00423161	-0.00952096	-0.0087792	0.0304955	0.259506	0.285566	0.293856	0.297835	0.299603	0.30887	0.266154	0.307491	0.29332	0.272593	0.273689	0.304802	0.304972	0.305763	0.300665	0.305104	0.299641	0.291823	0.289087	0.276714	0.278713	0.292868
Med19-SWE-045	-0.0624317	-0.0621496	-0.00626686	-0.00595607	-0.00648895	-0.00233692	0.0105854	-0.000149336	-0.00124668	0.00277494	0.000653689	-0.00462471	0.00869721	0.013394	0.00481537	0.000451088	-0.0111521	-0.00600243	0.0143014	0.0241506	0.00586025	0.0144535	-0.00562689	0.00408077	-0.0023329	0.00725695	-0.00916369	-0.0420848	-0.0320571	-0.0507469	-0.0591997	-0.0451097	-0.0457707	-0.0524813	-0.0353873	-0.0334508	-0.0428319	-0.040461	-0.0350676	-0.0413316	-0.0469901	-0.0566515	-0.0425918	-0.0556353	-0.0452403	-0.0399975	-0.0308511	-0.0421118	-0.0447956
Med19-SWE-046	-0.029713	-0.029883	0.0148131	0.0099366	-0.000768311	0.00697437	0.00763019	-0.00438168	0.00330228	0.0123942	-0.0127298	0.00802184	0.00616543	0.0120723	0.0121493	-0.00190552	0.00695201	0.00625479	-0.00493389	-0.00612004	-0.0112388	0.000215275	-0.0254042	0.00705884	0.014272	-0.0104787	-0.0112983	0.023455	0.00966789	0.00277838	0.0129304	0.00709885	0.0156097	0.00088455	0.0137935	0.0170287	0.0197048	0.00357714	0.0210012	0.00985932	0.0131303	0.0281519	0.0149003	0.0139609	0.00776201	0.0121898	0.00902192	-0.000550145	0.00897145
Med19-SWE-047	-0.0462141	-0.0500513	0.00223066	-0.00173181	-0.000315158	0.00560043	0.00747343	0.00269662	0.00721104	-0.00142575	-0.0113539	0.00248074	0.00560576	0.0165931	-0.0012955	-0.00105712	-0.00856259	0.00712781	0.0054305	0.0185035	0.0215146	0.0112557	0.00151165	0.00312918	0.00306089	-0.00532363	-0.00329959	-0.0955785	-0.113821	-0.108691	-0.115828	-0.106047	-0.10623	-0.0935188	-0.110114	-0.110394	-0.1039	-0.107906	-0.109381	-0.10816	-0.110758	-0.124171	-0.114652	-0.112416	-0.114792	-0.112439	-0.118445	-0.0982052	-0.126509
Med19-SWE-050	-0.0199584	-0.0163274	0.000290012	-0.00229939	0.0150113	0.00265212	0.00607226	0.000779173	-0.00496729	0.00412195	-0.00640586	0.00961469	-0.0205495	0.00207853	-0.0223867	-0.0107858	-0.00118582	0.00947254	-0.00292465	-0.00292231	-0.00333266	-0.00134481	-0.0100006	0.00741355	-0.0136222	-0.00576947	-0.00132627	-0.0650217	-0.086073	-0.0926933	-0.0661574	-0.078519	-0.0890768	-0.0798258	-0.0795193	-0.079125	-0.0869985	-0.0607696	-0.080376	-0.071249	-0.0943125	-0.0903094	-0.0793037	-0.0848775	-0.0972892	-0.0855067	-0.0914791	-0.0901288	-0.0902912
Med19-SWE-051	-0.0395451	-0.0343269	0.00781506	0.0044257	0.00529777	0.0070137	0.0129518	0.00876279	-0.00130487	0.0111795	0.0117989	0.0106352	0.00593148	0.00467436	-0.0078245	-0.00803167	0.00978814	0.00752703	-0.00676995	0.0123018	-0.00137584	0.000323088	-0.0170746	-3.70363e-05	-0.00478436	-0.00634028	0.00889011	-0.0756064	-0.0957039	-0.10519	-0.0978387	-0.0977087	-0.104105	-0.10067	-0.0975682	-0.104945	-0.0952753	-0.0962933	-0.101345	-0.106083	-0.0943554	-0.102889	-0.093468	-0.103306	-0.100589	-0.093482	-0.0941742	-0.0922366	-0.104643
Med19-SWE-052	-0.0383564	-0.0409788	0.00188391	0.0125483	0.0032961	-0.00146764	-0.00246388	-0.000413066	0.00748483	0.012147	0.00215749	-0.0028252	-0.00254247	-0.000911145	0.00510363	-0.00526693	-0.00126984	-0.00643096	0.000562804	0.00654552	-0.00353414	-0.000256149	-0.0105966	-0.00796543	0.0123153	-0.00478847	-0.000119787	-0.0452234	-0.0495679	-0.0451489	-0.0526844	-0.0353918	-0.0512579	-0.0594839	-0.0540525	-0.0364141	-0.0492108	-0.0428228	-0.0539905	-0.0582837	-0.0487947	-0.0583274	-0.0401733	-0.0451106	-0.052957	-0.0390931	-0.0558513	-0.0419925	-0.044605
Med19-SWE-053	0.676564	0.6789	-0.0119363	-0.0385991	-0.0541426	-0.049533	-0.0127111	-0.0313018	-0.0224328	-0.0545617	-0.0429056	-0.0258113	-0.0322113	-0.0452199	-0.0443924	-0.0348542	-0.0337966	-0.0276928	-0.0352913	-0.0194222	-0.00456549	-0.0403409	-0.0429822	-0.0223568	-0.0639403	-0.0546842	-0.0521742	-0.0667064	-0.0510334	-0.0947336	-0.053415	-0.0657081	-0.0723123	-0.0643014	-0.0717413	-0.0821775	-0.0658105	-0.0756031	-0.0848827	-0.064949	-0.0844433	-0.0605542	-0.0702446	-0.0670792	-0.0657985	-0.0725825	-0.0660541	-0.079542	-0.0786917
Med19-SWE-054	-0.0568086	-0.0561927	-0.0138848	0.00546811	-0.000261591	0.000515797	0.00214525	-0.00281443	0.000177384	0.0145902	0.00454219	0.012678	0.0118564	0.0111328	0.0150189	-0.021234	-0.00430471	-0.00454596	-0.00784029	-0.00387616	0.0051014	0.00942108	0.0167919	0.00436659	-0.00647216	-0.0017258	0.00506656	-0.0270509	-0.0179455	-0.0131549	-0.0285754	-0.0160411	-0.0211292	-0.0194699	-0.0165205	-0.0202471	-0.02412	-0.00767806	-0.0181776	-0.0236763	-0.0270948	-0.0412051	-0.0173915	-0.0291689	-0.0203328	-0.0223604	-0.0139328	-0.0157512	-0.0262525
Med19-SWE-055	-0.0273689	-0.0241639	-0.00875967	0.00599158	0.00403901	0.0111352	-0.00814257	0.00160912	0.00363625	0.0147746	0.00370872	0.0201658	0.0115029	0.0146053	0.00948736	-0.0100857	0.00749074	-0.00491417	0.00108827	0.00784715	0.00613115	0.00734756	-0.00345777	-0.00648867	0.00801885	0.00440247	0.00469785	-0.0759896	-0.0892439	-0.0841377	-0.0975811	-0.0821784	-0.0867755	-0.0866488	-0.0855174	-0.0929066	-0.0810163	-0.0743188	-0.0803963	-0.101885	-0.0757508	-0.0950617	-0.0855853	-0.0893024	-0.0837329	-0.0964186	-0.0875564	-0.0902719	-0.0809582
Med19-SWE-087	0.00163278	-0.000871475	0.00716205	-0.00259973	0.0145632	0.015332	0.000669035	-0.00385097	-0.00672853	-0.00767742	-0.00520244	0.00157744	0.00534433	0.00616441	-0.00887811	-0.00586618	-0.00127253	-0.00891409	0.00360172	0.00972132	-0.0114804	0.0086697	0.000228102	0.0146996	0.00810923	0.00748872	0.00368427	-0.0683296	-0.101078	-0.0929161	-0.0985678	-0.0914614	-0.0959395	-0.0925639	-0.0906028	-0.0956256	-0.0945183	-0.0839289	-0.0904655	-0.0903829	-0.0938931	-0.0916046	-0.0900444	-0.102753	-0.101215	-0.0880876	-0.0915965	-0.0947992	-0.101543
Med19-SWE-089	-0.038903	-0.0398523	-0.00891604	0.00534481	0.0237111	0.00390534	0.0163156	0.00350932	0.00723821	-0.00933967	0.0103694	0.0195854	-0.000897264	0.0092717	0.00525452	-0.00595474	0.0278978	0.0107564	0.0075107	0.00321957	0.000261636	0.008462	-0.000726585	-0.0118917	-0.0100207	-0.0126133	0.000484272	-0.093004	-0.111229	-0.102715	-0.112187	-0.09969	-0.11066	-0.115991	-0.0989338	-0.104264	-0.101018	-0.0968223	-0.1125	-0.112405	-0.105767	-0.11623	-0.108941	-0.101942	-0.107374	-0.126826	-0.104156	-0.0992437	-0.100531
Med19-SWE-090	-0.0282575	-0.0277976	0.0126703	-0.000826706	-0.0034613	0.00581615	0.00593631	0.00712727	0.00913219	-0.00605152	0.0255045	0.00481669	0.000441919	-0.00779385	0.00165893	-0.0134277	0.0131825	-0.00327811	-0.00260936	-0.000704429	0.0100827	0.00670717	-0.00686944	-0.00761412	-0.00323794	-0.00159626	-0.00479141	-0.0698864	-0.0818981	-0.0895377	-0.0843807	-0.0741523	-0.0797158	-0.0829365	-0.0856056	-0.0776036	-0.0715979	-0.0757077	-0.0789366	-0.0805485	-0.0767518	-0.0942885	-0.0872231	-0.0909009	-0.0815397	-0.0848981	-0.0706154	-0.0796076	-0.0775569
Med19-SWE-092	0.0347663	0.0385652	0.00433672	0.00486191	0.00381367	-0.00400819	-0.0110798	-0.00199743	0.00321924	0.00141805	-0.00850142	0.00425136	-0.00967329	0.00367689	-0.00483908	-0.00209825	-0.0127078	-0.0114334	0.000597943	0.00732738	0.0078602	-0.0030819	-0.000122825	0.000907059	-0.00458833	0.000838892	-0.00332361	-0.085	-0.0872729	-0.089375	-0.0845296	-0.0880812	-0.102651	-0.0927441	-0.0889123	-0.0879721	-0.0853586	-0.100515	-0.0860747	-0.0971675	-0.0917132	-0.0949301	-0.0872139	-0.0876227	-0.0940764	-0.0973785	-0.0960582	-0.0835905	-0.0939192
Med19-SWE-093	-0.0510819	-0.0505148	0.00810099	0.0272866	0.00447457	0.0093115	0.0120898	0.000244613	-0.000444199	0.0125646	-0.00851585	-0.012687	0.000304242	0.0155519	0.0135823	-0.0149741	0.0105564	-0.0062521	-0.00221176	0.0111568	0.0144573	0.00247	0.00393463	-0.00485411	-0.0102564	-0.0195556	-0.0244128	-0.0981538	-0.109455	-0.107397	-0.107468	-0.107025	-0.111035	-0.106728	-0.110502	-0.103968	-0.101171	-0.0943832	-0.09927	-0.108999	-0.107572	-0.108554	-0.0933042	-0.100023	-0.114828	-0.109667	-0.103433	-0.0972557	-0.106754
Med19-SWE-094	0.346987	0.348226	-0.00121654	-0.0220227	-0.0257146	-0.0293809	0.00223148	-0.0169839	-0.0141434	-0.0236242	-0.0319836	-0.0202479	-0.02915	-0.0203385	-0.0118303	-0.011439	-0.0207383	0.00226624	-0.0215558	-0.0125418	-0.0158294	-0.0269378	-0.0185257	-0.0127371	-0.0268254	-0.0269142	-0.0204552	-0.07131	-0.0703969	-0.0832596	-0.078871	-0.0670418	-0.0886981	-0.0790022	-0.0828886	-0.0898342	-0.0874453	-0.0900884	-0.0902933	-0.0811168	-0.0874026	-0.0719248	-0.0886286	-0.0859297	-0.0838311	-0.0906255	-0.076059	-0.080166	-0.0733996
Med19-SWE-095	-0.0454165	-0.0489295	0.0119654	0.00870848	0.0279811	-0.00291645	0.00547116	-0.00249975	0.00878691	0.00529842	0.00869674	0.00859028	0.0145274	0.000167493	0.020033	0.00315981	0.000850812	-0.0124289	0.00186531	0.0119346	-0.00411763	-0.0103816	-0.00398468	0.0117891	0.0245617	0.00914246	0.00444265	-2.24904e-05	-0.0134336	-0.0181589	-0.0129456	-0.0175252	-0.0219374	-0.0188248	-0.0174582	-0.00495872	-0.00152267	-0.00680672	0.00257531	-0.0338523	-0.00133147	-0.0225086	-0.0241043	-0.0229481	-0.0145609	-0.0140285	-0.0116718	-0.0025286	-0.00013088
Med19-SWE-096	-0.068046	-0.0682091	-0.00687092	0.0241833	0.00719409	0.00156905	0.00717187	-0.00704764	0.0216482	0.0111664	0.00829604	0.013829	-0.00671432	0.0166018	0.011249	-0.0113053	0.00451749	0.00481849	0.0012096	0.00668731	-0.00166802	0.0102088	0.0112854	2.60329e-05	0.0046684	-0.00478022	-0.00709793	-0.079522	-0.09172	-0.0940807	-0.105089	-0.0896754	-0.0916187	-0.0993366	-0.0936565	-0.0973268	-0.0805899	-0.0893953	-0.085461	-0.0884124	-0.0818053	-0.0994252	-0.102267	-0.0992438	-0.11004	-0.0901903	-0.0800921	-0.0816666	-0.0981124
Med19-SWE-097	-0.0170016	-0.0164144	0.00589184	-0.00918197	0.0234963	0.00843488	0.00197208	-0.0115027	-0.0160858	0.0105815	-0.00469093	0.0126847	-0.01145	0.00828377	0.0138632	-0.0117934	0.00146519	-0.0114188	-0.00169015	0.00590745	0.00317002	0.00279508	-0.0147513	-0.0131361	-0.0169339	-0.00943785	-0.00668172	-0.107136	-0.119349	-0.114864	-0.135577	-0.123719	-0.116381	-0.121178	-0.113499	-0.128439	-0.103606	-0.104914	-0.115478	-0.116304	-0.115276	-0.124343	-0.130992	-0.123414	-0.115402	-0.120082	-0.109303	-0.109977	-0.123264
Med19-SWE-098	-0.0575499	-0.0526897	-0.00779046	0.00225956	0.00853491	0.0178575	0.0099262	-0.00981298	0.00881322	0.00190074	-0.00756424	0.00232346	0.00899634	0.00400887	-0.00387764	0.00576403	-0.00180181	0.00984069	0.0283031	0.0211164	-0.0123291	0.00775177	0.00899926	0.0103005	0.0307891	-0.000825886	0.00960114	0.00835619	0.00948569	0.0273407	0.0164163	0.0287852	0.0164922	0.00564332	0.0305519	0.0232234	0.039469	0.0131719	0.0220072	0.0136813	0.0208722	0.0268039	0.0237289	0.016791	0.0109604	0.0319838	0.0258504	0.0191951	0.0186191
Med19-SWE-099	-0.0182458	-0.0216564	0.0171678	0.00813283	0.00329733	-0.00373231	-0.00729945	-0.0120175	0.00209706	-0.00598416	0.00721734	-0.00522974	-0.0082278	-0.00219129	-0.0232991	-0.0209479	0.00307984	0.0191507	-0.00242805	0.0152581	-0.0032327	-0.0111701	0.0035818	0.00111097	-0.01032	-0.00730059	-0.0133409	-0.0865789	-0.10584	-0.0854387	-0.100883	-0.0952915	-0.113599	-0.0908861	-0.0936452	-0.0944992	-0.104347	-0.0855497	-0.0905774	-0.0975969	-0.0989031	-0.105744	-0.0948884	-0.0905303	-0.103334	-0.101791	-0.0970268	-0.0938093	-0.0985196
Med19-SWE-100	-0.0504442	-0.0503232	-0.00570775	0.0196863	0.0133515	0.00323123	0.0188615	-0.00549493	0.0147136	-0.00305353	0.00437797	0.0183543	0.00238715	0.00728267	0.0268532	-0.00571168	0.0144393	0.00695494	0.0110023	0.0173362	3.18567e-05	0.0120476	0.00541246	-0.011566	-0.00423942	-0.00360842	-0.00169455	-0.0980763	-0.119335	-0.107144	-0.115435	-0.107396	-0.117663	-0.101763	-0.11926	-0.101662	-0.108983	-0.0936399	-0.106177	-0.112062	-0.114777	-0.127035	-0.106568	-0.106414	-0.115197	-0.137746	-0.100508	-0.100328	-0.107307
Med19-SWE-102	-0.0206853	-0.0222813	0.00447173	0.00303901	0.011969	0.0202082	6.6446e-05	-0.00353054	0.0037243	0.00692647	-0.00273481	0.00219661	0.00717241	0.017269	0.00685639	-0.00202743	-0.00127032	-0.0013266	0.00833227	0.00949613	0.0209717	0.0203814	0.0149028	-0.00413947	-0.00717245	-0.00882658	-0.00693582	-0.104818	-0.125453	-0.119417	-0.11985	-0.116573	-0.112731	-0.114229	-0.123454	-0.12406	-0.104885	-0.109094	-0.104283	-0.11431	-0.11902	-0.130572	-0.114209	-0.130125	-0.11941	-0.122064	-0.106001	-0.117407	-0.124671
Med19-SWE-103	-0.0118408	-0.0144079	0.0171057	0.00666453	0.0120524	-0.0110133	0.0145106	0.00418168	0.00529995	0.00771106	-0.000198779	0.00913698	-0.0140592	0.00788792	-0.0136648	-0.00776405	-0.00376256	0.00107689	-0.00305159	0.00470027	0.026911	0.0127972	-0.00466581	0.000955534	-0.0012965	0.00319966	-0.00181751	-0.0865581	-0.107143	-0.102076	-0.102628	-0.101678	-0.105409	-0.106507	-0.106835	-0.101282	-0.100637	-0.105187	-0.0973584	-0.107737	-0.102105	-0.101545	-0.107239	-0.106575	-0.10837	-0.108523	-0.0988894	-0.106528	-0.112688
Med19-SWE-104	-0.0338616	-0.0363938	0.000984946	0.00830386	0.00814664	0.0193355	0.00681443	0.00381626	0.0115142	0.00373106	0.0254819	0.00741158	-0.00614374	0.0151898	0.00145404	-0.0232454	0.00782668	-0.0108662	0.00739363	-0.00847257	-0.00373098	0.0157924	0.00839053	-0.00219827	0.0202078	0.00740617	0.00452338	-0.0897448	-0.10894	-0.0972135	-0.102402	-0.096875	-0.0901491	-0.0868539	-0.100021	-0.105773	-0.085369	-0.0908387	-0.0986196	-0.0955792	-0.0917851	-0.100314	-0.0980889	-0.0876146	-0.103751	-0.115981	-0.0905431	-0.0911506	-0.095859
Med19-SWE-106	-0.043885	-0.0433713	0.0100455	0.0144088	-0.00661446	0.0137169	-0.00919435	-0.00636208	0.00865954	0.00178839	0.0141986	0.000423934	-0.0132986	0.00906665	0.00136221	-0.00786526	0.0162687	0.00363005	-0.00173262	0.0268872	0.00917656	0.000821026	-0.00015122	0.0159287	-0.0029488	0.0033854	-0.00484761	-0.0805825	-0.103243	-0.0997988	-0.102042	-0.100886	-0.102377	-0.102756	-0.106671	-0.101174	-0.0926535	-0.086507	-0.0902693	-0.111111	-0.0948072	-0.112466	-0.100971	-0.0926842	-0.106837	-0.108685	-0.0921566	-0.095667	-0.102247
Med19-SWE-107	-0.0554635	-0.0549929	-0.00380821	-0.00990374	-0.00192105	0.0153986	0.00591058	0.00528272	0.00978213	-0.0112381	-0.00615172	-0.00719434	0.00768813	0.00770772	0.0139111	-0.0215245	0.00589447	0.00393944	0.00548391	-0.0132021	0.0111607	0.00833962	-0.00762613	-0.013482	0.00412725	0.0055878	-0.0036011	-0.10893	-0.102777	-0.104184	-0.110592	-0.0922144	-0.118579	-0.110068	-0.106946	-0.108182	-0.100885	-0.0946959	-0.0980871	-0.0990719	-0.103369	-0.106071	-0.104604	-0.103127	-0.109135	-0.112801	-0.10327	-0.0896793	-0.111737
Med19-SWE-108	-0.0215435	-0.0237298	-0.002344	0.00740576	0.0116811	0.014142	0.0173864	0.0176179	-0.00477391	0.0078842	0.01666	0.0222579	0.000503538	0.00621961	-0.0127418	0.00255212	0.0222213	-0.0043104	0.00108933	0.00182582	-0.00670897	0.00945322	-0.00802632	-0.0105508	-0.000418756	-0.00792664	0.0113768	-0.0850929	-0.0984262	-0.0968028	-0.101658	-0.0911559	-0.0943474	-0.0900009	-0.0998988	-0.0981295	-0.107975	-0.0950262	-0.10014	-0.100929	-0.0938199	-0.104523	-0.0941567	-0.10361	-0.0976544	-0.0963581	-0.0971356	-0.0887471	-0.0980774
Med19-SWE-110	-0.0366252	-0.0370167	0.00193813	-0.00793842	0.00607499	-0.00710941	0.019119	-0.00422249	0.0114284	0.00328403	0.00764434	-0.00736291	0.0142979	0.00342021	0.0100502	0.00084803	0.0163079	-0.00693478	-0.0110074	0.0136406	-0.00266736	0.0178383	0.00999272	-0.0093556	0.0112673	-0.00165082	-0.0227727	-0.0756051	-0.0744609	-0.0793934	-0.0919139	-0.0829503	-0.0937239	-0.102726	-0.0793246	-0.086096	-0.0919845	-0.0835194	-0.0838298	-0.1067	-0.0797942	-0.0925368	-0.078077	-0.0855046	-0.0792368	-0.0850929	-0.0851832	-0.0780695	-0.0856989
Med19-SWE-112	-0.026762	-0.0232919	0.00267034	-0.00532961	0.0262157	0.00194869	0.0241973	0.00739548	0.00564718	-0.0116942	-0.00791189	-0.00186558	0.00533567	0.0129455	-0.0180641	-0.00336155	0.00845852	0.0137961	0.00509777	0.00604502	0.0187605	-0.00170653	0.0183211	0.011859	-0.00168712	-0.00486471	-0.0205396	-0.0960643	-0.0778059	-0.092969	-0.0873212	-0.08149	-0.0831297	-0.0784738	-0.0899329	-0.0971052	-0.0909238	-0.100216	-0.0945544	-0.103653	-0.080312	-0.108631	-0.0840714	-0.0828379	-0.0997342	-0.084673	-0.0909963	-0.0900169	-0.0896747
Med19-SWE-113	-0.0196869	-0.0211075	0.00900434	-0.000451563	0.0140169	0.0146053	-0.0100145	-0.000598849	0.00786845	0.00279206	0.00638118	-0.000602349	0.000395249	0.00320753	0.00751576	-0.00546307	-0.0139264	0.018864	-0.00565317	0.0140044	0.0269019	-0.0127055	0.0142634	0.0092307	-0.00301954	-0.00987118	-0.0117715	-0.102591	-0.114331	-0.11754	-0.107137	-0.108808	-0.114554	-0.11264	-0.113913	-0.114613	-0.103909	-0.111849	-0.112849	-0.119029	-0.109937	-0.119462	-0.113003	-0.102539	-0.100587	-0.107732	-0.10869	-0.110782	-0.11439
Med19-SWE-197	-0.0258581	-0.022316	-0.0123754	-0.00556225	-0.00190314	-0.00362174	-0.00595297	-0.00372044	-0.00332716	0.0134297	0.00866768	0.00194815	0.00469421	-0.0116445	-0.0300545	-0.00866082	-0.00482364	-0.00710042	0.000400202	-0.0197636	-0.00853196	-0.00449113	-0.0260243	0.0113119	-0.0093788	-0.0112374	-0.0210118	0.0319978	0.00997051	0.0169542	0.0260356	0.0224857	0.0244034	0.0277845	0.0167183	0.0283692	0.0247144	0.0280141	0.0212116	0.00957203	0.0242131	0.0282019	0.0174671	0.0100844	0.0300354	0.0076525	0.0151911	0.018134	0.0331805
Med19-SWE-198	-0.0221017	-0.0197572	-0.00369346	0.0120579	-0.00561373	0.0154644	-0.00194964	-0.000159323	0.00977115	0.00664764	0.0118037	0.0131242	-1.17929e-05	0.0163389	0.0141444	-0.00645122	-0.0106667	0.00679481	0.00512587	0.00249395	0.00675342	0.0114499	-0.0109714	0.000525811	0.0076136	-0.00165395	-0.0234263	-0.0983304	-0.10781	-0.112809	-0.106253	-0.111546	-0.117542	-0.11008	-0.114462	-0.113406	-0.116431	-0.105999	-0.107095	-0.116755	-0.107531	-0.118519	-0.105368	-0.103364	-0.116653	-0.124999	-0.110915	-0.10265	-0.119484
Med19-SWE-199	-0.00596036	-0.00434673	0.0034861	-0.00147807	0.0117747	0.00465472	0.00810433	-0.00244454	0.00685522	-0.0144752	0.0169604	0.00963907	-0.00619065	0.0201931	-0.0149395	0.00430562	0.0146266	0.00306408	-0.00434945	-4.23927e-05	-0.00226643	-0.00744106	-0.00233888	0.0069936	0.0126303	-0.00268944	-0.0213909	-0.0761771	-0.0828738	-0.0832782	-0.0860853	-0.0830651	-0.0819065	-0.0837955	-0.0809863	-0.093675	-0.0862721	-0.068674	-0.0789938	-0.0992438	-0.0837575	-0.0941738	-0.0844021	-0.0685135	-0.0909216	-0.0923654	-0.0844241	-0.0890473	-0.0882153
Med19-SWE-201	-0.0364004	-0.032069	-0.0130577	-0.0150046	0.0124639	-0.00693363	-0.00824188	-0.00416272	0.000181508	-0.00891553	0.00696266	0.00547135	0.0111482	0.0158648	-0.0106096	-0.00595389	0.0141156	0.00734033	0.0150852	0.0115322	0.0123574	0.0125911	0.00893914	-0.00557791	0.00901198	0.00400166	-0.00161906	-0.0750112	-0.091324	-0.085103	-0.0984608	-0.0878007	-0.0909383	-0.104371	-0.0759632	-0.0831769	-0.0818204	-0.06927	-0.0743057	-0.0957491	-0.0878302	-0.105881	-0.0870197	-0.0848117	-0.0878474	-0.0975387	-0.0869494	-0.0825706	-0.0878268
Med19-SWE-203	0.0455248	0.0504095	-0.0160099	0.00580793	-0.0103859	-0.00220349	0.00611767	-0.00848019	-0.00232714	-0.00651223	0.00168971	0.00292795	-0.00160933	0.00188091	-0.0112092	0.000766272	-0.00503433	0.0016281	0.012772	-0.00116529	0.0122322	-0.00740144	-0.00285024	-0.0037533	-0.0247919	-0.0133231	-0.0103475	-0.0969221	-0.106723	-0.0977653	-0.106828	-0.104572	-0.110611	-0.0922717	-0.081646	-0.102183	-0.0938125	-0.0979019	-0.102025	-0.0894646	-0.104565	-0.102824	-0.101039	-0.101101	-0.104736	-0.110045	-0.094967	-0.101164	-0.104949
Med19-SWE-204	-0.0240215	-0.0278689	0.00874976	0.0130951	0.00564549	0.0129654	-0.00695075	0.00200073	0.0109348	0.00699301	0.00127686	0.00375321	0.0103373	0.0106543	-0.00515048	0.00175045	0.00500201	0.0074206	0.0104616	0.0041364	-0.0149321	-0.00617362	0.0191596	-0.00406867	-0.000162265	0.00563233	-0.0127849	-0.0456946	-0.0392827	-0.0399665	-0.0495212	-0.0264495	-0.0265244	-0.0446491	-0.0486087	-0.0477613	-0.0439657	-0.0334296	-0.0434477	-0.0478781	-0.0246884	-0.0437239	-0.044127	-0.0431236	-0.0461585	-0.044863	-0.0384666	-0.0361677	-0.0450814
Med19-SWE-205	-0.0301876	-0.0329038	-0.0128143	0.0093768	0.0121734	0.00403575	0.0150861	-0.000967591	-0.0102219	-0.00224524	0.023665	0.0208399	0.0302873	0.0123233	0.0144737	-0.0120827	-0.00590902	0.0255597	0.00011138	0.0128919	-0.0147947	0.0139471	-0.014227	0.000999465	-0.000912138	0.00485348	-0.000196981	-0.0895708	-0.096163	-0.0981979	-0.0910359	-0.10091	-0.110491	-0.102176	-0.0980303	-0.10919	-0.0996576	-0.0905831	-0.0949816	-0.100102	-0.0979342	-0.101943	-0.106434	-0.0984522	-0.10601	-0.110212	-0.0976134	-0.10132	-0.100133
Med19-SWE-207	-0.0800161	-0.083469	-0.00712296	0.00455418	0.0101011	0.0120952	0.0150981	0.000472845	0.00806938	-0.0139728	0.0100563	0.010143	0.014532	0.00124976	0.0133792	-0.0289388	-0.0052421	0.0112476	-0.0057079	0.0184672	-0.00956337	0.00324386	-0.0173543	-0.00471015	0.00684195	-0.0055977	-0.00327022	-0.0853969	-0.106373	-0.0978075	-0.0975665	-0.103619	-0.0968894	-0.103142	-0.0973825	-0.0916177	-0.0989375	-0.0873931	-0.0921154	-0.0907517	-0.095109	-0.106394	-0.0902929	-0.10328	-0.102562	-0.103977	-0.0940802	-0.0817351	-0.0975527
Med19-SWE-208	-0.00881559	-0.00757958	0.00990752	0.00811554	0.00210756	0.0142845	0.00232501	-0.00184512	0.00809314	-0.0030097	-0.00815873	-0.000744679	0.00442202	0.0125153	0.00590859	-0.00480891	0.00384207	0.00905227	-0.000501298	0.00354109	0.0152612	0.0139919	-0.0121354	0.0142763	-0.0106008	0.00190476	-0.00388313	-0.108176	-0.107981	-0.120178	-0.125054	-0.119366	-0.115198	-0.111931	-0.116522	-0.116252	-0.114526	-0.108206	-0.116836	-0.121983	-0.110873	-0.103082	-0.12024	-0.105805	-0.110017	-0.120932	-0.111724	-0.120279	-0.123045
Med19-SWE-209	-0.0174838	-0.0158614	0.00471151	0.00993846	0.0159882	0.00528227	0.00342107	-0.0029325	-0.00274582	-0.00281457	0.00836947	0.00186811	0.00183698	0.0110505	0.00862141	-0.000885793	-0.000618682	-0.0131305	-0.01177	0.0118182	0.00954502	0.00545297	-0.00030111	-0.00329571	0.019487	0.0180391	-0.00905251	-0.0784272	-0.0944384	-0.0967492	-0.105439	-0.0916266	-0.105155	-0.0978118	-0.0956319	-0.0935454	-0.0870897	-0.0924737	-0.103423	-0.104041	-0.0903858	-0.0965443	-0.099237	-0.0814085	-0.0871893	-0.104363	-0.0932478	-0.0942978	-0.0961092
Med19-SWE-210	-0.0545123	-0.0555546	0.00117748	0.00946742	0.00519176	0.00751656	0.00156653	0.00554429	0.00079054	-0.00263342	-0.00384457	0.00662864	0.00118426	-0.00508753	-0.00926866	-0.0166444	0.00746201	-0.00869235	0.0215883	0.0116692	-0.00477269	-0.00193116	-0.00493564	0.0193566	0.0025966	-0.00064111	0.0256473	-0.0701203	-0.0777518	-0.0712431	-0.0790078	-0.0740523	-0.0807822	-0.0794047	-0.0762724	-0.0742801	-0.073119	-0.0696843	-0.0666048	-0.0711652	-0.0726034	-0.0857483	-0.0722789	-0.0670211	-0.0658906	-0.083082	-0.0765838	-0.0702685	-0.0863618
Med19-SWE-212	-0.0195502	-0.0155483	-0.0040775	-0.0214644	-0.0125664	0.0101961	0.00107979	-0.00350624	-0.00928295	0.00740566	0.0129035	-0.00202663	-0.0117427	-0.00294659	-0.015118	-0.0202224	0.0111536	0.0232491	0.0110026	-0.0095123	0.000287585	0.00481284	-0.00782755	-0.00354503	-0.0110074	0.00814674	-0.000369247	-0.0803996	-0.0873495	-0.102881	-0.095917	-0.0877817	-0.118543	-0.108818	-0.100708	-0.097414	-0.105066	-0.108241	-0.0838002	-0.113108	-0.0966084	-0.0971455	-0.100326	-0.102849	-0.110999	-0.107074	-0.0999311	-0.0985503	-0.102617
Med19-SWE-213	-0.044239	-0.043142	0.0159184	0.00430307	0.0170055	0.0223129	0.000238002	0.00580761	0.012682	0.0187234	0.00942701	0.0176969	-0.000502466	0.0149658	-0.0136872	-0.014524	0.0292993	0.00377634	-0.0122497	0.00403429	0.0091625	0.012381	0.000579651	0.0146438	0.00127661	0.00507704	-0.0081749	-0.102259	-0.111662	-0.103215	-0.116789	-0.108946	-0.114639	-0.109914	-0.107957	-0.109752	-0.112846	-0.0930864	-0.114403	-0.102878	-0.10154	-0.120585	-0.110326	-0.121277	-0.120212	-0.112344	-0.101445	-0.102018	-0.108368
Med19-SWE-214	0.482996	0.487498	-0.0198602	-0.0160068	-0.0249051	-0.0373515	-0.0162188	-0.0352311	-0.0301371	-0.0409103	-0.0169376	-0.0205919	-0.0236318	-0.0213852	-0.029247	-0.0309737	-0.0340557	-0.00928113	-0.00659574	-0.0289201	-0.012071	-0.0345985	-0.015664	-0.0190435	-0.0291949	-0.028911	-0.0403898	-0.071533	-0.0495754	-0.081385	-0.058001	-0.0461328	-0.0612067	-0.0543944	-0.0784999	-0.0719137	-0.068732	-0.0599223	-0.0743855	-0.0507162	-0.0603888	-0.0481922	-0.0598625	-0.0549549	-0.0666245	-0.0681519	-0.051901	-0.0659035	-0.064475
Med19-SWE-215	-0.0398191	-0.0382197	0.0193454	-1.46422e-05	0.0209239	0.0100637	0.000733341	0.0183854	0.00122091	0.0162696	-0.00190661	0.0103295	0.00581276	0.0085285	0.00204499	-0.00535628	0.00983048	0.0201853	0.0060375	0.00278862	0.0109209	0.00673158	-0.00829932	-0.0031544	-0.00244341	0.00505757	-0.00463563	-0.0619639	-0.0872727	-0.0646568	-0.0710036	-0.0716088	-0.0720398	-0.0658915	-0.0752378	-0.0811767	-0.077301	-0.0763297	-0.0623705	-0.0666309	-0.0634065	-0.0773303	-0.0785119	-0.0686201	-0.0782447	-0.0762153	-0.0681845	-0.077186	-0.0694546
Med19-SWE-216	-0.0604037	-0.0622218	0.0104095	0.0117388	0.00591661	0.00452399	0.00379775	0.0017287	0.0130753	0.0150323	0.0152788	-0.00177496	-0.0013695	0.0193231	0.0185605	0.000143945	0.00426439	0.0159313	0.00762298	0.0202719	0.00426572	-0.0079056	0.00343679	-0.0137452	0.0139539	0.00269337	0.0103286	-0.093465	-0.0802311	-0.0929968	-0.0889232	-0.0927474	-0.0915072	-0.101268	-0.0896133	-0.0972027	-0.074682	-0.0780506	-0.0842298	-0.0866596	-0.0798312	-0.0907371	-0.103774	-0.0932136	-0.0873524	-0.0985025	-0.0794477	-0.08177	-0.0885734
Med19-SWE-217	-0.0411207	-0.0396797	0.0173833	-0.00869249	-0.00189314	0.0104664	0.0124016	-0.000220215	-0.00427596	-0.0185436	-0.000427992	-0.00304276	-0.00181546	0.0121796	-0.00238926	-0.0162355	-0.00697151	0.000248145	-0.00896185	-0.0131002	-0.00197817	-0.0162752	0.00266184	-0.0135284	0.0187569	0.000842841	-0.0212734	-0.0440762	-0.0653965	-0.0537643	-0.065504	-0.0512748	-0.0517016	-0.0668753	-0.0582968	-0.0565623	-0.0445444	-0.0638356	-0.058246	-0.0627988	-0.0569639	-0.0602015	-0.0629952	-0.0604879	-0.0611158	-0.0704057	-0.0542969	-0.0495445	-0.0507838
Med19-SWE-218	-0.0292876	-0.0321063	-0.00472348	-0.00250046	0.00432241	0.00237005	0.0201082	0.000708907	-0.0179624	0.00979576	0.00514028	5.79023e-05	0.00658402	0.0084466	-0.00548367	-0.0133816	0.0107219	0.0179532	-0.00710272	0.000128137	-0.0067851	0.0177146	-0.00629492	-0.00508017	-0.00995905	-0.00538599	-0.00230203	-0.0884114	-0.10445	-0.10244	-0.101859	-0.0843961	-0.0953759	-0.0842773	-0.103717	-0.0866427	-0.0924049	-0.08621	-0.0882843	-0.100689	-0.0893093	-0.103052	-0.105119	-0.104201	-0.0972445	-0.101043	-0.0964346	-0.0887806	-0.0969853
Med19-SWE-219	-0.0327008	-0.0298838	0.00863353	-0.0141974	0.00157169	0.0109304	0.00355716	0.00664594	0.0106864	-0.00578601	-0.00130956	-0.00257632	-0.0117503	-0.00786814	-0.00754291	0.00937933	0.00674791	0.00447078	-0.0124466	0.00590429	0.0101129	0.0023942	-0.00765572	0.00254934	0.00681152	0.00849569	0.00268187	-0.0391276	-0.0511407	-0.0475311	-0.0490336	-0.0393633	-0.0509811	-0.0478151	-0.0386312	-0.0443105	-0.047616	-0.0434669	-0.0383817	-0.0502394	-0.0422142	-0.0604176	-0.0463215	-0.0451635	-0.0457826	-0.0556455	-0.0497252	-0.0495223	-0.0523815
Med19-SWE-223	-0.0350127	-0.0336321	0.0173434	0.00551193	0.00604127	-1.63894e-05	0.0157303	0.00496195	-0.00806548	-0.00571702	0.00708835	0.00109348	-0.0182263	0.0109233	-0.00344151	-0.0226558	0.0147407	0.00791176	0.0115819	0.0140323	0.00647392	0.00528226	-0.00615929	-0.00156737	-0.00155968	-0.0156327	0.0100175	-0.103895	-0.109195	-0.111602	-0.107372	-0.112515	-0.100054	-0.0996705	-0.107192	-0.109741	-0.101397	-0.0974826	-0.0994641	-0.11201	-0.109365	-0.109571	-0.0931605	-0.0888874	-0.098589	-0.10431	-0.100709	-0.0971747	-0.101037
Med19-SWE-224	-0.0545404	-0.0591182	-0.00272176	0.000936414	0.00262376	-0.00343711	0.00942722	0.0186905	0.00929613	0.00301002	0.00253074	-0.00355777	0.013119	-0.00307611	0.00395711	-0.0133226	-0.0112584	-0.0035002	0.0208607	0.00987926	0.0107122	0.016679	-0.00411026	0.0170626	-0.00840706	0.00973835	-0.011789	-0.0944941	-0.103934	-0.0974061	-0.103731	-0.0923505	-0.107531	-0.111291	-0.0872229	-0.0978586	-0.107852	-0.0992219	-0.101176	-0.112162	-0.0953294	-0.112063	-0.0962022	-0.105284	-0.0969083	-0.113182	-0.103971	-0.0899339	-0.0984125
Med19-SWE-263	0.121089	0.122698	0.0129288	-0.0145059	-0.0110475	-0.0184308	-0.00717981	0.00185877	0.00252438	0.00706221	0.0163342	0.00451906	-0.0012173	0.00739961	0.000415065	-0.0293844	-0.00840808	0.0160565	0.0131611	0.00561448	-0.0112955	-0.000620974	-0.00919006	-0.0065136	-0.0188521	-0.0085333	-0.021374	-0.0767588	-0.0946304	-0.102785	-0.103433	-0.0985399	-0.102234	-0.087618	-0.108353	-0.103195	-0.104443	-0.0894738	-0.0930881	-0.0896188	-0.0906232	-0.103987	-0.104928	-0.0883429	-0.0949315	-0.1036	-0.0909445	-0.0944204	-0.0972739
Med19-SWE-264	-0.0137511	-0.0110404	0.0117621	-0.00415696	0.00272093	0.0228624	0.00590145	0.0133164	0.0077579	-0.0111642	0.0097414	-0.00197503	-0.0128115	0.0267483	-0.00186758	-0.0152515	0.00938346	0.0109736	0.00431342	-0.003546	0.0129452	0.0016323	0.00602794	0.0055377	0.00261617	0.00253921	0.00355194	-0.104434	-0.113093	-0.102634	-0.107872	-0.116686	-0.104712	-0.110894	-0.115757	-0.112899	-0.101292	-0.102589	-0.103541	-0.118926	-0.0946184	-0.117201	-0.119235	-0.103062	-0.110173	-0.110287	-0.106271	-0.10745	-0.0993497
Med19-SWE-265	-0.0297285	-0.0288911	0.0160539	0.00817583	-0.000832297	0.019578	0.00378317	-0.00113426	0.0117349	-9.21643e-05	0.00543539	-0.00164142	-0.00630588	-0.000798356	0.00700159	-0.0138038	-0.013251	0.0136863	0.0192295	0.0111961	0.0185875	0.00199038	0.0086843	0.00287254	0.0170535	-0.0118513	0.0056216	-0.0898257	-0.116823	-0.105458	-0.0902048	-0.112079	-0.104758	-0.096452	-0.098026	-0.103659	-0.0908523	-0.0895547	-0.100119	-0.107467	-0.0997065	-0.10483	-0.0995716	-0.10284	-0.10057	-0.091421	-0.103183	-0.0970073	-0.116153
Med19-SWE-267	-0.0337931	-0.0313794	-0.0158694	0.0100716	0.017963	0.0125206	0.0105949	0.0131914	-0.00196434	0.00102742	0.000908353	-0.00456827	0.00947693	-0.00539556	-0.00395497	0.00688667	-0.000802655	0.0108732	0.00515805	0.00226653	0.00199221	0.0113378	4.4749e-05	0.0111348	-0.00743109	-0.00711427	-0.00515496	-0.0764999	-0.103634	-0.0999765	-0.0870776	-0.100283	-0.097621	-0.0835748	-0.0841678	-0.082942	-0.0963006	-0.0759225	-0.0783657	-0.0851121	-0.0847402	-0.0773035	-0.0971585	-0.0826537	-0.102365	-0.102089	-0.101482	-0.0850482	-0.0905408
Med19-SWE-268	-0.0456039	-0.050811	-0.00177816	0.00379152	0.000997836	0.0138458	0.000623979	0.00869333	-0.00296816	-0.00673695	0.00482785	0.00695541	0.0102388	0.00260184	-0.00355307	-0.0206628	-0.0113357	-0.000284027	0.0103749	0.0264043	-0.0129082	0.0247005	-0.0063668	0.0113287	0.00851296	0.00341656	0.00368287	-0.0516791	-0.0485514	-0.0458063	-0.0591789	-0.0463076	-0.0402605	-0.0475532	-0.0406401	-0.0519574	-0.0470709	-0.0553445	-0.0561675	-0.0627887	-0.0446741	-0.0619077	-0.049956	-0.0621774	-0.0552631	-0.0652961	-0.0496667	-0.0513973	-0.0550522
Med19-SWE-269	0.0354094	0.0327431	0.0247196	-0.00187219	0.0110661	-0.00673141	0.00826719	-0.00639239	0.0200555	-0.0207791	-0.0115718	-0.00548424	-0.0160607	-0.00730114	-0.0112385	0.00224801	0.0121448	0.00383017	-0.000429318	-0.00395674	0.00144642	-0.00734585	-0.00570113	-0.00598693	-0.016221	-0.0134699	-0.00641867	-0.109301	-0.109954	-0.110648	-0.112223	-0.123509	-0.115546	-0.110731	-0.117295	-0.120858	-0.105271	-0.120672	-0.123522	-0.126183	-0.118855	-0.126314	-0.115844	-0.112173	-0.125496	-0.122678	-0.118083	-0.124097	-0.110859
Med19-SWE-272	0.0115059	0.0117565	-0.000425589	-0.00954661	0.0173663	-0.000817225	0.0132153	0.00991133	-0.0077715	-0.0150712	-0.0144667	-0.0156673	-0.0109584	0.0038438	0.010879	-0.0115389	0.00410855	0.00814528	0.0168377	0.00375659	0.00338535	-0.00490941	-0.0109912	0.00717008	-0.00945981	-0.00238642	0.00335863	-0.100054	-0.115395	-0.118429	-0.115388	-0.101347	-0.120127	-0.107621	-0.117391	-0.112565	-0.122981	-0.113895	-0.101836	-0.123162	-0.114738	-0.121779	-0.119157	-0.112343	-0.114247	-0.109616	-0.102102	-0.100705	-0.104985
Med19-SWE-273	-0.0176142	-0.0141928	0.00262458	0.0032151	-0.0158152	0.0080558	0.000909605	-0.0142189	-0.0180706	0.00728279	0.010897	-0.00538887	-0.00382676	0.000297161	-0.00940315	-0.0138603	0.000121392	-0.00864309	-0.00290313	0.00954796	-0.0107211	0.00919977	0.0072503	0.0139324	-0.00262919	0.003286	0.00105594	-0.0562385	-0.0592657	-0.0592173	-0.0510428	-0.0552465	-0.0576464	-0.0660964	-0.0541447	-0.0513183	-0.041414	-0.0512812	-0.0447441	-0.0483814	-0.0560529	-0.0595439	-0.0555326	-0.0540857	-0.0467659	-0.0546523	-0.0485741	-0.0430906	-0.0618628
Med19-SWE-274	-0.0565097	-0.0569954	0.0163413	0.0019012	0.0200603	0.0154546	0.00840102	0.000439942	0.0139488	0.012443	-0.00544967	-0.0125784	0.0158939	0.0122526	0.00803391	-0.00636444	0.00385062	0.00915939	-0.00426535	0.00329938	-0.0124834	0.0144883	-0.0181565	0.016786	0.0300187	0.00513215	-0.00808234	-0.0836272	-0.107236	-0.0959697	-0.0973829	-0.0945976	-0.10008	-0.0932324	-0.0966215	-0.102005	-0.0902178	-0.074456	-0.0948787	-0.095999	-0.0992524	-0.0986459	-0.0963676	-0.0967184	-0.0923897	-0.0884926	-0.0963943	-0.0967177	-0.103068
Med19-SWE-275	-0.033339	-0.0341062	0.0161333	0.018892	0.00353019	-0.0039989	0.00761595	0.00350424	0.000794835	0.0214865	0.00174166	0.00887087	0.00153468	-0.00195658	-0.00148197	-0.00913271	0.0167535	0.00958918	0.00459573	0.0266472	0.00678156	0.0153793	-0.000372805	-0.00140498	0.0111043	-0.0039946	0.00980412	-0.0891529	-0.101207	-0.0782785	-0.0807927	-0.0942514	-0.0919286	-0.0874648	-0.0983773	-0.0934834	-0.095337	-0.0808348	-0.0725898	-0.106113	-0.0849893	-0.100916	-0.0982966	-0.110465	-0.0981821	-0.097073	-0.0909323	-0.0848304	-0.0832332
Med19-SWE-276	-0.0476666	-0.0489554	0.0153775	-0.00453895	0.004724	-0.0035576	0.0157936	-0.00961713	-0.00199889	-0.00645919	-0.00464995	0.00374276	-8.07643e-05	0.00806008	0.00129339	-0.0185343	0.0080916	0.00866588	-0.00198942	-0.00165785	0.0254733	0.0119253	0.00621539	-0.00331226	0.0153522	-0.0143716	0.00732064	-0.0756769	-0.0846781	-0.0738893	-0.107386	-0.0821261	-0.0783074	-0.0926504	-0.099198	-0.087759	-0.0755211	-0.0929969	-0.0920292	-0.0961838	-0.0821194	-0.0932693	-0.0959487	-0.0831545	-0.0856499	-0.0839227	-0.0844635	-0.0822783	-0.0918474
Med19-SWE-277	-0.0332324	-0.0334976	-0.00322016	-0.000608368	-0.00829001	0.016316	4.0437e-05	0.00220101	-0.00113167	0.0115969	0.00825195	0.00891019	0.0049597	-0.00168403	0.00861414	-0.0152381	0.0315015	-0.000777466	0.00925716	0.0288647	-0.00854595	-0.00658907	-0.0067755	0.0119097	0.00573379	0.00732107	-0.0109519	-0.0798704	-0.0699832	-0.073067	-0.0785062	-0.0871323	-0.0942498	-0.076665	-0.0928176	-0.0868469	-0.0881721	-0.0789237	-0.0720956	-0.0809437	-0.0790062	-0.0852485	-0.0881948	-0.0821656	-0.0843353	-0.0918861	-0.091092	-0.0932051	-0.0840131
Med19-SWE-279	-0.0144962	-0.0130558	0.00280373	0.00539939	-0.00333028	0.00655376	-0.00883235	-0.00164371	0.0150153	-0.00946737	0.00754751	0.0194045	0.00923501	-0.0144725	-0.0106355	-0.0221431	0.00326146	0.00725062	-0.00118646	0.00937428	0.0233369	0.00248544	-0.0104796	0.00225231	-0.0254838	-0.0148055	-0.0343312	-0.0683427	-0.07637	-0.0873114	-0.0942775	-0.0891585	-0.086632	-0.0806668	-0.085009	-0.0816329	-0.0662113	-0.0839424	-0.0901629	-0.0842837	-0.0616439	-0.0934901	-0.0956874	-0.0879193	-0.078343	-0.0836243	-0.081421	-0.0825164	-0.0856016
Med19-SWE-280	0.0246411	0.0203442	0.0120843	0.00528906	-0.00508701	0.0182641	0.00158214	-0.008002	-0.000464625	-0.000305271	0.002992	0.00442743	0.000652447	0.0113103	-0.0148991	-0.0204925	-0.00064725	0.0097331	-0.013352	-0.00678212	-0.00986209	-0.0110436	-0.00285037	-0.0221434	-0.0119033	-0.00457141	-0.0199108	-0.102464	-0.111102	-0.112445	-0.118606	-0.102577	-0.11692	-0.111533	-0.113626	-0.118304	-0.103623	-0.0960839	-0.111313	-0.114926	-0.109839	-0.111986	-0.109122	-0.108355	-0.106816	-0.112549	-0.123859	-0.104348	-0.116779
Med19-SWE-282	-0.0188935	-0.0266766	-0.00409627	0.00679811	-0.00530841	-0.00183576	0.00209288	-0.0091149	-0.0083695	0.00607903	0.00990236	0.000463227	0.0165944	0.0163256	0.00182476	-0.00194069	0.00713847	-0.00634898	-0.000453184	-0.00211225	0.0134305	-0.0016307	0.0144565	0.000445209	0.00682298	-0.000871257	-0.0151032	-0.0344236	-0.0434089	-0.025803	-0.0519158	-0.0371083	-0.0370368	-0.0459973	-0.0341798	-0.0347334	-0.0458336	-0.0383621	-0.0360172	-0.0547196	-0.0349784	-0.0484835	-0.0410215	-0.0522084	-0.04215	-0.0437879	-0.0429364	-0.0413636	-0.0445097
Med19-SWE-283	-0.0329305	-0.038879	0.0114	0.00994412	0.000323147	0.0312517	0.00457191	0.00739409	-0.00692136	-0.000298064	0.0139748	-0.00931945	0.0191922	0.00377042	-0.00412031	0.000237501	0.00547272	0.0183749	0.0305425	0.0135882	0.00681319	0.00955419	-0.0100776	0.00284287	0.00766638	-0.0058346	-0.000144097	-0.103307	-0.113358	-0.105706	-0.129547	-0.115235	-0.11713	-0.114652	-0.118579	-0.114455	-0.103653	-0.101362	-0.100084	-0.113662	-0.113382	-0.127013	-0.105643	-0.104484	-0.109138	-0.12057	-0.130255	-0.102365	-0.114685
Med19-SWE-284	-0.0229619	-0.0212308	0.00986977	0.00153145	0.00642383	-0.00321071	0.0100918	-0.000833337	-0.00277471	0.0142372	0.0101023	0.0114867	0.0044082	-0.00458434	-0.00338016	-0.0137317	0.00797138	0.00682968	0.0101693	0.0208793	-0.00799836	0.0155071	-0.00416928	0.0235502	0.00416012	-0.0153211	-0.00475211	-0.0763703	-0.0936924	-0.0947073	-0.0804789	-0.0928279	-0.106063	-0.0938744	-0.082092	-0.0890408	-0.0805536	-0.0879501	-0.0879363	-0.0953523	-0.0913981	-0.101606	-0.074864	-0.0845548	-0.0979699	-0.0921279	-0.0896755	-0.0832759	-0.0981029
Med19-SWE-285	0.0145522	0.0204229	0.01382	0.0173144	0.00534748	0.00245069	-0.000980326	-0.00215433	0.00137134	-0.0130326	0.000243802	0.000581053	0.00185336	0.0052888	-0.00159011	0.00434852	0.00113855	0.00821447	-0.00860752	-0.013461	0.00211783	-0.00283208	-0.0126383	5.53301e-05	0.00898382	-0.0137393	0.00179723	-0.104857	-0.11052	-0.101066	-0.10698	-0.105139	-0.108552	-0.112952	-0.106182	-0.10949	-0.103136	-0.092288	-0.110782	-0.105557	-0.11099	-0.105258	-0.117372	-0.118103	-0.106198	-0.103567	-0.0988556	-0.105561	-0.111344
Med19-SWE-286	-0.0149837	-0.0204184	0.00707762	-0.00349734	0.000806996	0.00412394	0.0116424	0.0076322	0.00419611	0.00483736	0.00454876	0.00628191	-0.0237952	-0.0153449	0.00884782	-0.0178415	-0.0135369	0.0219241	0.00455321	-0.00584509	-0.000478132	-0.00853951	0.0174957	0.00636919	0.00281476	-0.00779719	0.0107169	-0.0256023	-0.0485087	-0.042059	-0.03479	-0.0451974	-0.0468795	-0.038916	-0.0377242	-0.0418811	-0.0440677	-0.0299881	-0.0437067	-0.0500949	-0.0374596	-0.0468676	-0.0340418	-0.0359554	-0.0553782	-0.0498794	-0.0390752	-0.0360506	-0.0496258
Med19-SWE-287	-0.0438902	-0.0446802	-1.51722e-06	0.00798881	0.00294895	0.0269598	0.00536725	0.00751826	0.0131233	0.0156228	0.0109036	0.0131208	-0.00115756	0.00691218	0.0266985	0.00714369	-0.0081678	0.00762969	0.00847703	0.0068265	-0.0051186	0.00846944	0.0228855	0.00669372	0.010689	-0.00353807	0.0147297	-0.000719584	-0.00780406	-0.0151945	-0.0104178	-0.015147	-0.0169408	-0.0117466	-0.00361257	-0.0281208	-0.0153304	-0.0293902	0.000643636	-0.0210801	-0.0106817	-0.0135155	-0.00378938	-0.00975818	-0.015029	-0.0229909	-0.0107522	-0.022393	-0.00781316
Med19-SWE-288	-0.0154704	-0.0162456	0.0071355	0.0133385	-0.0100395	-0.00997886	0.0146504	-0.0118277	-0.00359897	0.00140859	0.0101237	0.00638414	0.00596193	0.0102227	0.00193735	-0.0118508	0.0161549	-0.0085237	0.0130068	0.0141457	-0.00267727	0.00560692	0.000792518	0.00495511	0.00354252	-0.00998156	-0.00390726	-0.0809615	-0.0950433	-0.0992201	-0.102484	-0.0948376	-0.0984362	-0.104746	-0.0904658	-0.10233	-0.0927891	-0.087546	-0.0927238	-0.0978653	-0.0865992	-0.0916399	-0.0901171	-0.0932307	-0.107603	-0.100068	-0.0874098	-0.0894708	-0.0886385
Med19-SWE-290	-0.00473305	-0.00815609	-0.0135669	0.014477	-0.00678322	0.0140041	-0.0158123	-0.017385	-0.0170384	-0.00417669	-0.0093122	0.00150938	0.00564394	-0.0178592	-0.00736495	-0.0103329	0.0021012	0.00233783	0.0110329	0.00923857	0.00868444	0.00151524	-0.0193146	0.00502391	-0.0115076	-0.00371413	0.00778234	-0.0962402	-0.118423	-0.105291	-0.120217	-0.10372	-0.117149	-0.116956	-0.109499	-0.094123	-0.106006	-0.0975614	-0.10581	-0.107321	-0.094665	-0.119539	-0.116126	-0.107411	-0.113104	-0.114424	-0.10612	-0.0912251	-0.112752
Med19-SWE-291	-0.0337822	-0.0321978	0.0148633	0.0101506	-0.00725807	-0.00033393	0.00467197	-0.0138705	-0.012005	-0.00483436	0.0126277	0.00419468	0.0244874	0.0237237	0.0105603	-0.00399038	0.0156855	0.00299913	-0.00215366	0.0255781	-0.00821683	0.0126829	-0.00359573	0.00333233	-0.00489662	0.000621926	-0.00586052	-0.090941	-0.0930818	-0.0869531	-0.0875013	-0.0841182	-0.0900475	-0.101907	-0.0819752	-0.0852592	-0.0811634	-0.0913347	-0.0878622	-0.0825472	-0.0828041	-0.0956073	-0.0893068	-0.0836712	-0.102214	-0.0996301	-0.0884287	-0.0869729	-0.0974042
Med19-SWE-292	-0.050279	-0.043216	0.0155335	0.0105578	-0.00685996	0.0147574	-0.00177928	-0.0102292	0.00635194	-0.00409238	-0.00373733	0.00465124	0.00488643	0.011897	0.00562559	-0.00515409	0.00463859	-0.00863075	-0.00443429	0.00109601	-0.000208143	0.0134656	0.010601	0.0236504	-0.014699	-0.00917364	0.00774823	-0.1089	-0.121628	-0.0982689	-0.116704	-0.109906	-0.114666	-0.113654	-0.116401	-0.109905	-0.107086	-0.113652	-0.128955	-0.111094	-0.114175	-0.127334	-0.10788	-0.119688	-0.110151	-0.102194	-0.115043	-0.109406	-0.109645
Med19-SWE-293	-0.0507622	-0.0428064	0.00644653	0.00568131	0.00200813	0.00605366	0.00801603	0.00460377	-0.0032619	0.00537302	0.0246382	-0.00354176	-0.00860152	0.0240734	0.00178148	0.0179505	0.0112668	3.39717e-05	0.00728669	0.0266186	0.00779875	0.0136601	-0.00168124	0.00263169	0.0275614	0.00907031	-0.00609177	-0.103373	-0.129537	-0.104305	-0.121959	-0.109795	-0.107465	-0.111425	-0.104885	-0.112708	-0.111599	-0.0998291	-0.108031	-0.111214	-0.11795	-0.125937	-0.108634	-0.117022	-0.111947	-0.122047	-0.105558	-0.110275	-0.116664
Med19-SWE-294	-0.0248071	-0.0243869	-0.00482094	-0.00255841	-0.0145265	0.00210431	0.0168525	0.00226324	0.00492682	0.0034564	0.0122239	-0.00715981	-0.020074	-0.0152956	-0.00756283	-0.0169748	-0.00179898	0.0109838	-0.00580506	0.00329523	-0.00269781	0.00278821	-0.00325142	-0.0119862	0.0112972	-0.00268516	-0.0157588	-0.114976	-0.118126	-0.104	-0.123218	-0.112032	-0.112654	-0.11645	-0.108769	-0.114789	-0.111193	-0.11085	-0.111664	-0.108569	-0.109271	-0.110212	-0.113765	-0.111209	-0.122921	-0.119031	-0.127254	-0.106538	-0.120539
Med19-SWE-295	0.501209	0.500355	-0.0268814	-0.0331242	-0.0354745	-0.0357147	-0.0120771	-0.0280467	-0.0261654	-0.0518259	-0.0246375	-0.0210772	-0.0332208	-0.0186806	-0.0206889	-0.0366947	-0.0224176	-0.0365911	-0.0320385	-0.0187731	-0.0110179	-0.0403736	-0.0294149	-0.0135901	-0.035346	-0.0377613	-0.0498033	-0.0660372	-0.0422505	-0.0920164	-0.0664502	-0.0486515	-0.0621081	-0.065841	-0.0542884	-0.0697847	-0.0673675	-0.0605382	-0.0632387	-0.0443857	-0.0682413	-0.0592967	-0.0677049	-0.0589886	-0.0656715	-0.0676687	-0.054893	-0.0736173	-0.068507
Med19-SWE-297	-0.0433307	-0.0433891	0.00370429	0.0248683	0.0109513	0.0120802	0.0174238	-0.00459497	0.0170606	0.0090978	0.0185418	0.00599464	-0.00663061	-0.00498292	-0.00516276	-0.00731861	-0.00207664	0.00846561	0.00111521	0.00803326	0.0148128	-0.00988296	-0.00849051	0.00590422	-0.00404919	0.00989231	-0.00950754	-0.105418	-0.109815	-0.0875422	-0.101405	-0.100854	-0.099668	-0.0995241	-0.0952862	-0.0976136	-0.0965783	-0.0991489	-0.0916899	-0.0934847	-0.104386	-0.0999162	-0.103149	-0.0938766	-0.108748	-0.100146	-0.0994799	-0.104251	-0.106765
Med19-SWE-298	0.474921	0.47482	-0.0221323	-0.0310127	-0.0303799	-0.035151	-0.0152194	-0.0247442	-0.0249333	-0.0377354	-0.0166204	-0.0214722	-0.0171238	-0.0235109	-0.0199975	-0.0209598	-0.031349	-0.0270135	-0.00927734	-0.0257347	-0.0194424	-0.0430007	-0.00772828	-0.0239149	-0.0408955	-0.0302918	-0.0107011	-0.0502216	-0.0186868	-0.0415728	-0.00282707	-0.0142655	-0.0281535	-0.0296821	-0.0291756	-0.0527191	-0.0423565	-0.0418163	-0.0468196	-0.0194085	-0.0304746	-0.0271614	-0.0457056	-0.039128	-0.0422536	-0.0330265	-0.0316455	-0.0363603	-0.0415758
Med19-SWE-299	-0.0407072	-0.0410719	-0.0102695	0.00472747	-0.00443592	0.00374015	0.0114878	0.0166219	0.00480026	0.00227101	0.017283	0.00214126	-0.00105704	-0.021983	-0.0116943	-0.0263748	0.0111703	-0.000116241	-0.00848401	0.0110971	-0.0212572	0.00252641	-0.0153658	0.000409888	0.00278792	-0.0126377	0.0181636	-0.0414926	-0.0423588	-0.0434531	-0.0576603	-0.0541311	-0.0520108	-0.0649049	-0.0521252	-0.0445244	-0.0485889	-0.0581018	-0.0519093	-0.0478937	-0.0480742	-0.0345828	-0.0636333	-0.0526757	-0.055965	-0.0514336	-0.0602621	-0.0446538	-0.0537768
Med19-SWE-300	0.0873551	0.0855882	-0.0131959	0.000269543	-0.00644579	-0.00759587	-0.00309396	-0.00909583	0.00457568	-0.0151849	-0.00377191	-0.0112265	-0.0140236	-0.00732331	-0.000720226	-0.0112321	0.00381408	0.00328849	-0.017698	-0.000570859	0.00923244	-0.0185634	-0.0131128	-0.0102699	-0.0142294	-0.0146318	-0.0209632	-0.122772	-0.113291	-0.118846	-0.133775	-0.119994	-0.116926	-0.112646	-0.122964	-0.115684	-0.122198	-0.112614	-0.127109	-0.129175	-0.108726	-0.12842	-0.126485	-0.120962	-0.125751	-0.124504	-0.108301	-0.117614	-0.129823
Med19-SWE-302	0.414686	0.417312	-0.00658059	-0.00949563	-0.00486979	-0.0238453	-0.00418986	-0.016792	-0.00103881	-0.0215369	-0.0179331	-0.0238157	-0.00450508	-0.00435637	-0.0247433	-0.0224975	-0.0233254	-0.0179408	-0.027305	-0.00397406	-0.00297172	-0.0248355	-0.0303462	-0.00943412	-0.0408703	-0.0307464	-0.0310041	-0.060261	-0.0458642	-0.0730029	-0.0584374	-0.0508193	-0.0630315	-0.0521829	-0.0559099	-0.0697886	-0.0464997	-0.0676527	-0.0676363	-0.0623093	-0.07464	-0.0521224	-0.0629453	-0.0482429	-0.0691302	-0.0695628	-0.0574924	-0.0701206	-0.0711671
Med19-SWE-304	0.0508738	0.0493793	-0.00406155	-0.00331767	-0.00425822	-0.0184823	-0.0149423	-0.013221	0.0045457	-0.016652	-0.0105394	-0.00389766	0.00142094	-0.0153076	-0.00338326	-0.00568935	-0.00482773	0.00427417	-0.019704	-0.0092763	-0.00249857	0.00175963	0.00800227	0.00160756	-0.0112508	-0.0129361	-0.0236696	-0.114541	-0.129209	-0.11529	-0.117598	-0.110648	-0.10296	-0.111979	-0.116322	-0.101441	-0.10895	-0.100459	-0.115121	-0.115634	-0.114301	-0.114798	-0.109923	-0.111284	-0.117658	-0.121024	-0.116321	-0.107646	-0.12326
Med19-SWE-305	-0.0633624	-0.0626254	0.00188398	0.00356885	-0.00749613	0.0263418	-0.000510487	0.00648489	0.00313907	0.00941516	0.00523699	-0.000887474	-0.0101395	0.0188441	0.00163728	-0.00747292	0.0126813	0.0103964	0.00471791	0.0153105	0.0189304	0.00807603	0.00518092	0.000479342	0.0044436	-0.00345357	-0.0142309	-0.0881017	-0.0965867	-0.086914	-0.0921685	-0.0903824	-0.101829	-0.0893963	-0.0900169	-0.0904405	-0.0932151	-0.094498	-0.0876926	-0.092464	-0.10168	-0.104248	-0.0948906	-0.0829269	-0.0974967	-0.111152	-0.0871677	-0.0853245	-0.0935557
Med19-SWE-306	0.018656	0.0186311	-0.00246466	-0.0102702	0.00606139	0.00155051	-0.0116989	-0.00623586	0.00150176	-0.00556362	-0.00438753	0.0170937	-0.00198667	-0.000681814	0.00150599	-0.00348555	0.00567029	0.00457194	0.00874955	0.00523796	0.000719441	0.00184879	-0.00198623	-0.0153885	-0.00154173	-0.000160757	-0.0260915	-0.0743196	-0.091038	-0.0795672	-0.0912721	-0.0825278	-0.08748	-0.0779781	-0.0874845	-0.0829497	-0.0854676	-0.0800656	-0.0754312	-0.0851928	-0.0739539	-0.0887349	-0.0972137	-0.0909662	-0.0847058	-0.0977102	-0.0734978	-0.0863866	-0.0912577
Med19-SWE-310	0.818759	0.815439	-0.0145689	-0.0398653	-0.0485455	-0.0603285	-0.0347984	-0.0446784	-0.0285066	-0.0643065	-0.0391457	-0.0259235	-0.0393451	-0.0567548	-0.0524492	-0.0352053	-0.0440854	-0.0343282	-0.0515775	-0.0204224	-0.0109007	-0.0458989	-0.0305178	-0.0297441	-0.0699135	-0.0531562	-0.0661758	-0.0559489	-0.0214153	-0.0775139	-0.0245543	-0.0274589	-0.0508437	-0.0443631	-0.0528887	-0.0580782	-0.0712176	-0.0646853	-0.0676232	-0.0299095	-0.0534826	-0.0457924	-0.047148	-0.0537001	-0.0532576	-0.0512158	-0.0367783	-0.0650077	-0.0425986
Med19-SWE-311	-0.0301953	-0.0281961	0.00761234	0.00555132	0.020829	-0.00138187	-0.000535962	-0.00160583	0.0174293	-0.000568567	-0.000135296	-0.00579669	-0.0110135	-0.00424453	-0.0129597	-0.00306651	0.00367311	-0.0067072	0.00520854	-0.000148939	0.014822	-0.00166765	-0.0143731	-0.014427	-0.00963124	0.0124691	0.000422126	-0.0965593	-0.0927895	-0.0946447	-0.0997201	-0.0956408	-0.0832586	-0.0890081	-0.0900169	-0.0875528	-0.0861464	-0.102222	-0.089028	-0.0983139	-0.0886168	-0.104262	-0.0862702	-0.100752	-0.10331	-0.0858371	-0.0791255	-0.0929084	-0.0900448
Med19-SWE-312	-0.0238034	-0.018131	-0.0101454	0.018914	0.00144078	0.00027862	0.0121556	-0.00207292	0.0162226	-0.00642272	0.0111902	0.0116217	-0.00338785	0.0152271	0.00523475	0.00537066	0.00331259	-0.00848958	-0.00116564	0.0160843	0.0131786	0.00916452	0.00782462	-0.000526281	0.00948925	-0.0119605	-0.0130407	-0.0638187	-0.0775304	-0.0786573	-0.0826091	-0.0767803	-0.0809872	-0.0782187	-0.0753529	-0.0762011	-0.07803	-0.0685062	-0.0645276	-0.0728468	-0.0744236	-0.0811433	-0.0845305	-0.078145	-0.0755726	-0.0815927	-0.0762496	-0.0618768	-0.0837012
Med19-SWE-314	-0.0473591	-0.0450141	0.00148284	0.0082982	-0.00224352	0.00100822	0.0109651	-0.00697717	0.00811902	-0.00148126	5.44434e-05	-0.00388453	0.0136921	-0.0036227	0.00699388	-0.00325806	-0.0063378	0.00244763	-0.000443709	0.014807	-0.00200891	0.0122399	-0.00138679	0.0068751	0.0182821	0.00895627	-0.0110715	-0.106316	-0.103404	-0.0928951	-0.111062	-0.107893	-0.104001	-0.107351	-0.109658	-0.101934	-0.109029	-0.108415	-0.116289	-0.113924	-0.100847	-0.114277	-0.101478	-0.10027	-0.111205	-0.107198	-0.103526	-0.107206	-0.121285
Med19-SWE-315	-0.0394053	-0.033182	0.00175112	-0.00215075	-0.00536121	0.00971673	-0.00670102	-0.016701	0.00356323	0.0021895	0.0197348	-0.00402194	-0.00419481	0.00894346	0.00421659	-0.00374084	0.0254709	-0.00192445	-0.000904309	0.0186617	-0.00196969	0.00941546	0.00268188	0.0108203	0.00531639	0.0143919	-0.0168977	-0.0433499	-0.0643544	-0.0335805	-0.0548989	-0.0464676	-0.0489949	-0.0663542	-0.0453746	-0.0388577	-0.0527042	-0.037353	-0.0447349	-0.0609994	-0.0452895	-0.0595937	-0.0607141	-0.0527834	-0.0501326	-0.0431728	-0.0411633	-0.0428117	-0.0452059
Med19-SWE-316	-0.00667292	-0.00542192	-0.00564556	0.018242	0.000323393	0.00471695	0.00159912	-0.00594821	-0.00444088	0.00575409	-0.00165845	-0.0100652	-0.00987927	-0.00513298	0.00172503	-0.0160295	0.00189082	-0.00534949	0.0166703	0.00013934	0.00057332	0.00255825	-0.00597933	-0.0207369	-0.0205448	-0.0085832	-0.0198786	-0.0681987	-0.0882107	-0.0826942	-0.085403	-0.0930123	-0.081605	-0.0763369	-0.0817778	-0.0821634	-0.0848027	-0.0853028	-0.0798347	-0.0905232	-0.0781107	-0.104565	-0.0846927	-0.08058	-0.0847464	-0.0857874	-0.0896823	-0.0830473	-0.085024
Med19-SWE-318	-0.00519316	-0.0102187	0.0101641	0.000741278	-0.00422642	0.0110326	-0.00221848	-0.00598017	0.0071686	-0.000500449	0.00933499	0.00019168	0.00733862	0.0010902	-0.0044818	-0.0132818	2.91309e-05	0.00651623	-0.0132412	0.0162622	-0.0082318	0.0048731	-0.00402898	0.00469759	0.00372888	-0.00122637	-0.00837024	-0.0942535	-0.104769	-0.103861	-0.102537	-0.0948591	-0.10182	-0.108531	-0.100079	-0.0961395	-0.10175	-0.0961018	-0.103357	-0.101954	-0.0984843	-0.107136	-0.108911	-0.105042	-0.106971	-0.0939943	-0.0940325	-0.0968205	-0.107835
Med19-SWE-320	-0.0558292	-0.0562006	0.00597236	0.0180403	0.0207735	0.00853408	0.0136989	0.0073391	0.00901525	0.00309522	0.00173202	0.0091046	0.0121974	0.00576435	0.0109331	-0.011922	0.0214281	-0.00363721	0.0121355	0.0174569	-0.00740239	0.0130097	-0.000659809	-0.00846209	0.0138964	0.0051248	0.000404892	-0.0971909	-0.115648	-0.109205	-0.127273	-0.107322	-0.121088	-0.102835	-0.10863	-0.106484	-0.108234	-0.10622	-0.102103	-0.11697	-0.114889	-0.124601	-0.117708	-0.107836	-0.115254	-0.113889	-0.108903	-0.104602	-0.115271
Med19-SWE-321	-0.0212821	-0.0176565	-0.00510861	0.00373461	0.00832259	-0.00942015	-0.00508536	0.000428124	-0.00627771	0.00236969	0.0057197	0.00902375	0.00395014	0.0108215	-0.00099459	-0.0222373	-0.0065961	-0.00133102	3.77057e-05	-0.0058402	0.00122148	-0.000894886	-0.0102172	0.00382229	-0.00469291	-0.000806455	-0.00242263	-0.0766331	-0.0667348	-0.0775131	-0.0705646	-0.0852596	-0.0737065	-0.0733	-0.0714159	-0.0756957	-0.0708279	-0.065256	-0.0621188	-0.0795034	-0.0650115	-0.0773066	-0.0869083	-0.0821568	-0.077703	-0.0850949	-0.0732479	-0.0873276	-0.0755777
Med19-SWE-322	-0.0430609	-0.0488273	-0.00351974	-0.000339502	0.00874468	0.0198977	0.0119601	0.0059155	-0.00673319	-0.0139169	0.00890804	-0.00918243	0.00890662	-0.00101282	-0.00416743	-0.0130902	0.00760623	0.00330334	0.00226608	0.00201178	-0.00921519	0.00246415	0.0086274	-0.00884913	-0.0010668	0.00710863	-0.00237412	-0.0869816	-0.0884146	-0.0734554	-0.0854229	-0.0941691	-0.0890427	-0.0746835	-0.0830579	-0.0840163	-0.0833983	-0.0830651	-0.0929288	-0.0959243	-0.0897393	-0.0875974	-0.0856438	-0.0925088	-0.0871937	-0.0913444	-0.0786524	-0.077506	-0.0812292
Med19-SWE-323	-0.0350643	-0.0342718	0.00605384	0.00670911	-0.00193225	0.00723356	0.00121979	0.00290794	0.0118113	0.0160516	0.00385098	0.0123112	0.0108245	0.0129746	-0.00479204	-0.0028399	0.0146958	0.0137072	0.0195695	0.0248551	0.0100524	-0.00239345	-0.0184517	-0.0223864	0.00291559	-0.00639624	0.00933144	-0.100472	-0.100694	-0.120344	-0.115458	-0.11091	-0.110494	-0.119055	-0.107639	-0.113725	-0.0972726	-0.100601	-0.116273	-0.114488	-0.105867	-0.113982	-0.113686	-0.105635	-0.117426	-0.122856	-0.113937	-0.102646	-0.116198
Med19-SWE-325	0.80205	0.792214	-0.0144849	-0.0466979	-0.0272485	-0.0552992	-0.0277333	-0.0501219	-0.0260408	-0.0532448	-0.050145	-0.0333986	-0.0326125	-0.0362792	-0.0419056	-0.0282815	-0.0391424	-0.0272544	-0.0320882	-0.00849724	-0.0104917	-0.0546061	-0.0283084	-0.0256528	-0.0611192	-0.0494767	-0.035953	-0.061613	-0.0137433	-0.078535	-0.0317679	-0.0293538	-0.0462862	-0.0490188	-0.063498	-0.0651864	-0.0561852	-0.0709686	-0.0642004	-0.029561	-0.0552939	-0.041936	-0.0605227	-0.0471261	-0.0597833	-0.0611174	-0.0402807	-0.065252	-0.0493275
Med19-SWE-326	-0.0583303	-0.0547175	0.00732204	0.00193913	0.00128639	0.0275629	0.0023896	0.00700576	-0.00020809	0.018052	0.014781	0.00406309	-0.0192922	0.0160606	-0.0130352	-0.0115633	0.0127393	0.00350541	-0.00350247	0.0171458	-0.0124043	0.011256	-0.00423535	0.00513232	-0.00422112	-0.00328583	0.0165911	-0.0665212	-0.0589732	-0.0709331	-0.0767594	-0.0527022	-0.0661638	-0.0605536	-0.0531223	-0.0584307	-0.0632819	-0.0426966	-0.0415081	-0.0667298	-0.0560947	-0.0640283	-0.0639725	-0.0697879	-0.0646083	-0.0580177	-0.0586261	-0.061066	-0.0569502
Med19-SWE-327	-0.0280492	-0.0267788	0.0112995	-0.00961728	-0.00454785	0.0101371	-0.00387176	-0.00748358	-0.00694961	-0.000996489	-0.00434374	-0.00974127	-0.00934092	0.00458672	0.000397091	-0.0223348	0.00294519	-0.00778969	-0.0096091	0.0114921	0.00739515	0.00276435	-0.00760427	0.0041442	0.00918724	-0.0108817	-0.00426387	-0.107249	-0.0988584	-0.102715	-0.114129	-0.105946	-0.104302	-0.0954355	-0.111715	-0.101452	-0.107817	-0.0936348	-0.109216	-0.118206	-0.0948996	-0.118804	-0.112101	-0.110128	-0.104182	-0.104709	-0.10634	-0.0890389	-0.107578
Med19-SWE-328	-0.0163563	-0.0172062	-0.0022909	0.00756508	-0.00148916	0.00872625	-0.00613102	4.54293e-05	0.011017	0.00126429	0.0150421	-0.00321469	-0.00465814	0.008758	-0.00796547	-0.00240122	0.00384725	0.00716647	0.0129549	0.00173351	0.0112892	0.0146042	-0.0113394	0.00289303	0.0139915	0.00230007	-0.00361525	-0.0552766	-0.0649522	-0.0576075	-0.0779762	-0.0652187	-0.0675417	-0.0440198	-0.0689185	-0.0656192	-0.0508969	-0.0479178	-0.061185	-0.0653949	-0.0629796	-0.0541986	-0.0587928	-0.0575653	-0.0598369	-0.0715509	-0.0558522	-0.0502297	-0.0722733
Med19-SWE-329	0.0315383	0.0363176	0.00875931	-0.00905067	0.0102161	-0.00562023	-0.015123	-0.0137138	-0.00933702	0.00744391	0.00487306	-0.00927213	-0.0264453	-0.000690077	-0.00888281	-0.0215589	0.00230245	-0.00766946	-0.00142705	0.0036151	0.00456805	0.00366499	0.000799088	-0.00324743	-0.0110442	-0.0101118	-0.00491874	-0.0644576	-0.0570578	-0.0689903	-0.0561664	-0.0651508	-0.0668922	-0.0730891	-0.0650531	-0.0618532	-0.0652707	-0.0578953	-0.0676562	-0.0767108	-0.0647779	-0.0745372	-0.0576072	-0.0549775	-0.0627722	-0.0716037	-0.0644849	-0.0630608	-0.0653719
Med19-SWE-332	-0.021285	-0.0241809	0.00631085	-0.00363495	-0.00192372	0.00951365	0.020677	0.00846855	0.0226592	0.0101476	0.00121547	-0.00322018	-0.00883891	9.61184e-05	0.00864856	-0.000255912	-0.0044145	0.00678069	0.00695218	0.00274607	0.00662039	-0.000386734	0.0125963	0.00321057	0.00357796	0.00924358	-0.00783762	-0.0941947	-0.120717	-0.110063	-0.120539	-0.117565	-0.113073	-0.108478	-0.112599	-0.108473	-0.0982322	-0.0929762	-0.0975308	-0.10279	-0.101095	-0.104335	-0.0935576	-0.0962307	-0.116765	-0.110709	-0.0974118	-0.101386	-0.114655
Med19-SWE-334	-0.024972	-0.0254518	0.00813713	0.00496364	0.0105843	0.0104617	0.0213099	0.0081338	-0.000317771	0.00543207	0.00181731	0.00806914	-0.00550201	0.00623815	0.0125786	-0.00152724	0.0176005	-0.00992834	0.0170277	0.0111576	-0.00244301	0.0172195	0.0221264	-0.0100237	0.0185529	0.000478563	-0.00286825	-0.0869895	-0.102472	-0.0988831	-0.103098	-0.112621	-0.0894334	-0.0985827	-0.102875	-0.0977832	-0.106978	-0.0880106	-0.0929323	-0.108258	-0.0932919	-0.103877	-0.0966926	-0.101852	-0.0898791	-0.10692	-0.0972309	-0.0981733	-0.101143
Med19-SWE-338	-0.0102549	-0.0141252	0.000261607	0.0108191	-0.00993679	0.0175549	0.0156205	-0.0127618	-0.00135479	0.00212739	-0.00208014	-0.000511955	-0.00353066	0.00701687	0.00237133	-0.00634557	0.00546731	0.0231659	0.00149384	0.0165818	0.00919746	0.0136888	0.000186638	-0.00605619	-0.000161581	-0.00754703	0.00289433	-0.0875941	-0.0998077	-0.0907592	-0.108015	-0.0971982	-0.0936667	-0.0830192	-0.107689	-0.107189	-0.0918071	-0.0976031	-0.0888367	-0.104928	-0.0913183	-0.108575	-0.0963431	-0.0956145	-0.0905032	-0.0933884	-0.0959632	-0.0970877	-0.0934564
Med19-SWE-339	-0.0150909	-0.0171587	0.0101856	0.00831476	0.0135181	0.0166884	-0.00743621	0.00282434	0.00946217	0.0127359	0.00892251	-0.000107449	-0.00783579	0.00959412	0.00382102	-0.00454229	0.00262221	0.00609012	0.00286324	0.0146947	0.00404195	-0.000822248	0.00203954	-4.56058e-05	-0.00288679	0.000426038	-0.01461	-0.104828	-0.11873	-0.115469	-0.119212	-0.116171	-0.121413	-0.105082	-0.108542	-0.107637	-0.115957	-0.111878	-0.125698	-0.117178	-0.113479	-0.123321	-0.117134	-0.101521	-0.124467	-0.114297	-0.112446	-0.113928	-0.113369
Med19-SWE-340	-0.0467676	-0.0425796	0.00695605	0.0160583	0.000547053	-0.00343696	0.021243	0.00608247	0.00984967	0.0323684	0.00249013	-0.00270205	-0.0140119	0.00572506	-0.0168677	-0.0234159	-0.00208714	0.0116155	0.00672208	0.0214957	0.00321207	0.0111948	-5.35215e-05	0.00108518	0.0198544	-0.0122695	0.0077598	-0.0882713	-0.101583	-0.101735	-0.0987159	-0.097612	-0.101579	-0.109205	-0.0988589	-0.0995298	-0.0949961	-0.0927636	-0.10376	-0.104158	-0.0961335	-0.112397	-0.104192	-0.102199	-0.11025	-0.101945	-0.0928241	-0.0992777	-0.0936863
Med19-SWE-341	-0.01505	-0.0181712	-0.0106476	0.00225269	0.00210622	0.00630311	0.00723508	0.0042717	-0.00164964	-0.00402289	0.0140081	0.000975844	0.0124873	0.00818781	-0.00122882	-0.00241023	-0.00326175	-0.000437556	-0.0134742	0.0106115	0.000732097	0.0139346	0.0029803	0.0169511	0.0102516	0.0087335	-0.0132366	-0.0939673	-0.113272	-0.111867	-0.103492	-0.109868	-0.104812	-0.10415	-0.100119	-0.103993	-0.0995293	-0.0927387	-0.0984602	-0.109326	-0.103114	-0.107524	-0.103289	-0.106383	-0.105565	-0.107296	-0.100736	-0.097545	-0.105949
Med19-SWE-342	0.0150138	0.0143456	-0.00901362	0.0129578	-0.00145434	0.00853957	-0.00341964	0.00263641	-0.0107963	0.00607279	-0.0130149	0.00397892	0.000833239	0.00663185	0.00406543	-0.0056979	-0.014463	-0.0101022	-0.0152692	-0.00289832	-0.00119699	0.000223165	-0.00757695	-0.0146333	-0.0105256	-0.0193327	-0.0244947	-0.00376064	-0.0252104	-0.0331334	-0.0277256	-0.0157824	-0.0275009	-0.0164699	-0.0268784	-0.0276316	-0.0273723	-0.0225907	-0.0162463	-0.0237813	-0.0203057	-0.0272093	-0.0261564	-0.0220471	-0.0194941	-0.0343176	-0.0225317	-0.0220789	-0.0234182
Med19-SWE-343	-0.042559	-0.0359938	-0.000316621	-0.00307933	0.0170914	0.0103178	0.000618128	0.00432165	0.00421393	0.0104907	0.00298501	0.0128216	0.00609329	-0.00307459	-0.00407626	-0.022043	0.0124422	0.0168379	0.00600168	0.00868719	0.0130863	-0.00152213	0.0180184	-0.0145555	-0.000238186	0.0172195	0.00275981	-0.0928709	-0.102237	-0.0954434	-0.103637	-0.0986134	-0.0961707	-0.0978457	-0.104548	-0.0946289	-0.0863627	-0.0934239	-0.104871	-0.104392	-0.0982568	-0.100564	-0.100837	-0.103558	-0.113643	-0.103064	-0.0954531	-0.0889568	-0.0975903
Med19-SWE-344	-0.0199588	-0.0201122	0.00499773	-0.000531217	0.00613814	0.0225481	0.00995279	-0.00825493	-0.0151556	0.0104967	0.0175147	0.00468224	-0.0160853	0.0258909	0.00483901	0.00335216	0.0162966	0.0143701	0.0186571	0.0199141	0.00570321	0.0129024	-0.00826048	0.00422459	0.00170216	0.00102448	0.00587173	-0.0868748	-0.0987594	-0.0968667	-0.0995274	-0.0942458	-0.0884741	-0.0963564	-0.101728	-0.0961388	-0.0939144	-0.094542	-0.0922996	-0.102774	-0.0960912	-0.0940899	-0.09694	-0.0962503	-0.108787	-0.103413	-0.0959462	-0.0876266	-0.0997635
Med19-SWE-345	-0.0347047	-0.031517	-0.0112252	0.00358915	0.0011157	0.0110921	-0.0029008	0.00411649	-0.00983188	0.0139792	-0.0151131	-0.0120646	0.00218321	-0.00141788	0.00770266	-0.0333512	0.0116316	0.0262755	0.0131432	0.00313887	0.0115561	0.00631597	-0.0106245	-0.00155496	0.000891123	0.004967	-0.0239774	-0.107744	-0.133021	-0.12876	-0.128193	-0.118758	-0.126699	-0.121449	-0.130623	-0.133011	-0.122835	-0.123752	-0.122346	-0.123519	-0.118966	-0.123064	-0.118166	-0.125647	-0.116841	-0.134431	-0.110341	-0.122815	-0.131201
Med19-SWE-346-2	-0.0337196	-0.0356574	-0.0086129	-0.00512069	0.00722788	0.00928214	-0.0152219	-0.0103572	0.0102202	0.0177878	0.0096286	-0.00249338	-0.00525224	0.00324088	-0.00877074	-0.0192838	-0.00772946	-0.0183693	-0.00947611	0.00328808	-0.00371106	0.0197971	-0.00354607	-0.0079823	3.08347e-05	0.00273446	-0.00585857	-0.0491055	-0.0532399	-0.0514668	-0.0599179	-0.0442583	-0.0527486	-0.0394028	-0.0502592	-0.0502793	-0.0550509	-0.0410549	-0.0422552	-0.0603878	-0.0401896	-0.0569264	-0.053972	-0.042363	-0.0506767	-0.0565606	-0.0504994	-0.0412584	-0.0532816
Med19-SWE-347	-0.0396	-0.0330107	-0.00936823	-0.00175809	0.00435983	0.00110588	0.00879803	-0.0152297	0.0104716	0.00836861	0.0241645	0.00660634	-0.00219087	-0.00351397	-0.00428889	-0.0219912	0.00806011	0.000341679	-0.00329083	-0.00315256	0.00777502	0.0148966	-0.00112839	0.0268852	0.00701943	0.00432127	-0.0066879	-0.0706311	-0.0889726	-0.0915002	-0.106694	-0.101713	-0.0980328	-0.0967673	-0.0829229	-0.0932896	-0.0864211	-0.0813676	-0.0936261	-0.0931122	-0.0768238	-0.0951933	-0.0893522	-0.0947458	-0.088752	-0.0978043	-0.0949792	-0.0971868	-0.0789928
Med19-SWE-348	-0.0506279	-0.049572	0.00154916	0.00540253	0.00436913	0.00863615	0.0138604	-0.00650956	-0.00129855	0.00445495	0.0173437	0.0211384	0.00795778	0.0030645	-0.0097743	0.00763144	0.0210658	0.00250587	0.0110238	0.0149404	-0.00362154	0.00915517	-0.0153166	0.00100362	0.00574255	-0.0131094	-0.0136408	-0.0851578	-0.104138	-0.102558	-0.110146	-0.0998307	-0.107909	-0.0985098	-0.0950172	-0.107381	-0.0965407	-0.0877561	-0.0922583	-0.0991755	-0.103843	-0.103412	-0.105495	-0.0991386	-0.0979678	-0.0958425	-0.104081	-0.0921355	-0.099597
Med19-SWE-349	-0.046683	-0.0423607	0.00630068	0.0176003	0.00818557	0.00724591	0.0123831	0.00806808	-0.00475107	0.00885164	0.0111356	-0.000482076	-0.000750804	0.00976926	-0.000396666	0.0067121	0.00896052	0.00451523	0.00837336	-0.00249196	-0.000788255	0.0020365	0.0115077	0.0182901	0.00557109	-0.00110581	-0.0124587	-0.0767257	-0.104701	-0.0969511	-0.104984	-0.0860602	-0.0949978	-0.093062	-0.08448	-0.0873938	-0.0894657	-0.0888886	-0.0910216	-0.107839	-0.0872848	-0.105307	-0.0932166	-0.0972344	-0.0893219	-0.0939545	-0.0966115	-0.0953404	-0.0965659
Med19-SWE-350	-0.0278409	-0.031403	-0.00130633	0.00314379	0.00133685	0.000915466	0.00177812	-0.00160782	0.00618812	0.0145108	-0.00948886	0.00878461	-0.007777	0.0186408	0.00894992	-0.0152845	-0.00591182	-9.86886e-05	0.00164311	0.00388799	-0.00624424	-0.000266599	0.0051714	0.0155857	0.00538521	-0.00708318	-0.0106406	-0.0624754	-0.0785355	-0.0749435	-0.0652534	-0.0766415	-0.0713436	-0.0598646	-0.0702475	-0.0747886	-0.0674712	-0.0629387	-0.0648123	-0.0593678	-0.0610246	-0.0791532	-0.0699797	-0.0667369	-0.0779812	-0.0744564	-0.0664215	-0.0658406	-0.066797
Med19-SWE-351	-0.0274914	-0.0198626	-0.00220094	-0.00159433	0.00694086	0.00316401	0.00432871	-0.00190374	0.00941067	0.00742004	-0.000574763	0.0118116	0.0151385	0.002706	-0.00291404	-0.0062603	0.00725758	0.0143748	-0.0032784	0.00808277	-0.0129897	0.000467653	0.00617008	-0.00378168	-0.0115622	-0.00877897	-0.011374	-0.101681	-0.112614	-0.108264	-0.111178	-0.108926	-0.112536	-0.105661	-0.107134	-0.100213	-0.101882	-0.0841086	-0.0979229	-0.114645	-0.101463	-0.116807	-0.114108	-0.112367	-0.0981174	-0.111174	-0.0976656	-0.103663	-0.108122
Med19-SWE-352	-0.0536782	-0.0507767	-0.00104318	-0.000348781	0.00795586	0.00837275	-0.00277765	0.0152899	-0.00861578	0.015363	0.017175	0.0158121	-0.012138	0.0098928	-0.00974408	-0.00925699	-0.00346505	0.0030159	0.0168174	0.00512735	0.0170352	-0.00118863	-0.00845011	0.01913	0.00541681	-0.00443581	-0.000539917	-0.103606	-0.107428	-0.100449	-0.115606	-0.0981564	-0.103427	-0.0991382	-0.103285	-0.105594	-0.0978359	-0.0884626	-0.113485	-0.110133	-0.101399	-0.100099	-0.0986408	-0.0926739	-0.104541	-0.100614	-0.104825	-0.098699	-0.0950595
Med19-SWE-353	-0.0102076	-0.00591031	0.00998398	-0.0108031	0.00448268	-0.0131414	-0.000342559	-0.00892782	-0.00828695	0.0130992	-0.000223198	0.00945095	-0.00436704	0.00281141	-0.019057	-0.00946885	0.000243328	0.010936	-0.00731476	0.00150006	0.0137304	-0.00982436	-0.00210293	0.0068474	0.00437734	-0.0144788	-0.00204037	-0.098786	-0.0938038	-0.0915267	-0.10189	-0.0924532	-0.106589	-0.106102	-0.104647	-0.0872593	-0.100493	-0.0762589	-0.0976296	-0.106188	-0.0928343	-0.114443	-0.103547	-0.110882	-0.105251	-0.110987	-0.108411	-0.0896307	-0.0897901
Med19-SWE-356	-0.0686306	-0.0682173	0.0142741	0.00815303	0.00269933	0.00252403	0.00864368	0.00456637	0.00446223	-0.00336417	0.0117844	0.0129911	0.0128119	0.00127215	0.00776956	-0.00307131	0.0277611	0.0136203	-0.00259405	0.00543838	-0.00922794	0.00310969	0.00812968	0.00498356	0.0215772	0.00791666	-0.00569404	-0.0490139	-0.0629418	-0.0494622	-0.0543571	-0.0562216	-0.0577461	-0.0551034	-0.0452251	-0.0605336	-0.0574969	-0.0526695	-0.0614731	-0.0539981	-0.0549135	-0.0616365	-0.0540851	-0.0718801	-0.0598469	-0.0755351	-0.060402	-0.0525104	-0.0616268
Med19-SWE-357	-0.0349371	-0.0371285	0.00665726	0.0115267	0.00357758	0.00379494	0.00472944	0.0087869	0.0152041	0.00563073	-0.0121725	-0.0107292	0.0103216	0.0110238	0.0123815	-0.00114534	0.00354129	0.00832675	0.00134746	0.000790773	0.00691185	-0.00218525	0.0118806	-0.020198	-0.00246053	-0.0029433	0.00350216	-0.0743441	-0.106038	-0.0968253	-0.101143	-0.0910059	-0.0941248	-0.107325	-0.0877161	-0.0873171	-0.0983696	-0.0905098	-0.0818378	-0.102285	-0.09423	-0.104281	-0.105353	-0.0821861	-0.104701	-0.0947061	-0.0912504	-0.0929817	-0.0951963
Med19-SWE-358	-0.0422675	-0.0406603	0.0140189	0.00830761	-0.000452746	0.0207705	-0.000655299	0.00857937	0.00573867	-0.00617977	0.0181782	0.00619084	-0.00628452	0.000815506	0.00431822	-0.00205059	0.0048075	0.00818369	0.0172324	0.00420917	-0.000816874	-0.00431282	-0.00667002	0.00572872	0.00379429	-0.000475107	-0.0218167	-0.0915776	-0.103182	-0.104554	-0.0933054	-0.0955605	-0.0939141	-0.104906	-0.0950286	-0.091803	-0.0979259	-0.0908435	-0.0940087	-0.1022	-0.0984979	-0.0971865	-0.102097	-0.0938023	-0.102383	-0.104469	-0.111134	-0.0972073	-0.103785
Med19-SWE-359	-0.0422268	-0.0418814	-0.00325979	0.00447108	0.0220711	0.0102142	0.0138426	0.00593915	0.00299095	0.000144814	-0.00835054	0.00247188	0.00956402	0.0109509	0.0045892	-0.00374637	0.0136071	0.0130314	0.00133381	0.00271561	-0.00265111	0.013942	0.0119112	0.015836	0.00479039	0.0216267	-0.0100342	-0.0976631	-0.113159	-0.0967811	-0.10091	-0.107506	-0.105891	-0.0963487	-0.105665	-0.109313	-0.106234	-0.0903609	-0.0968677	-0.111235	-0.104075	-0.111319	-0.108053	-0.112333	-0.0993503	-0.108672	-0.100813	-0.105969	-0.105627
Med19-SWE-360	-0.026451	-0.0267979	0.007991	0.00957523	0.0114039	0.000155194	0.0132054	0.0124309	-0.00850817	0.00345389	-0.00890864	-0.0198926	-0.000784143	0.0112596	0.00820467	-0.00342697	0.0150056	0.00788034	0.0215754	0.00689296	0.013726	0.00347821	0.0102086	0.00210377	-0.0172574	-0.0166183	0.00910731	-0.0803236	-0.0966658	-0.0944684	-0.106873	-0.073072	-0.106287	-0.091378	-0.0987792	-0.0943706	-0.10434	-0.0814954	-0.0909393	-0.106801	-0.0734917	-0.0941083	-0.0936422	-0.105375	-0.104792	-0.106165	-0.08494	-0.0827457	-0.108782
Med19-SWE-362	-0.0281936	-0.0303796	0.0205692	0.0195003	0.0173183	0.00313433	0.0028774	0.00603025	0.0146488	-0.00361618	0.0123199	0.00280504	0.0101412	0.00859762	-0.00735451	-0.00537027	0.0119387	0.00762978	0.00683482	0.00814022	0.00595785	0.0193912	0.00122922	0.00383324	-0.0067983	-0.0125237	0.00351706	-0.0572852	-0.0893667	-0.0909709	-0.0955643	-0.0809334	-0.0826648	-0.0815271	-0.0850641	-0.0860049	-0.0844537	-0.0806235	-0.0776579	-0.0913249	-0.0878119	-0.0956775	-0.0844259	-0.0824374	-0.102442	-0.0947225	-0.0771498	-0.0769822	-0.0798073
Med19-SWE-363	-0.0192948	-0.019633	-0.0100537	0.00606604	-0.00363163	0.0160386	0.00849195	0.000779623	-0.00624111	-0.00514302	0.0267513	0.00581484	0.00421386	0.00580318	0.000541632	-0.00264366	-0.00903931	0.000512595	-0.0123809	0.00857156	0.00226334	0.000600278	0.013674	-0.000550418	-0.00324578	0.00782078	-0.0107247	-0.0843535	-0.101961	-0.0916674	-0.0972057	-0.0905045	-0.100157	-0.0959133	-0.102473	-0.0927765	-0.0847208	-0.0913438	-0.0899725	-0.108218	-0.10084	-0.110609	-0.0992543	-0.0994499	-0.1049	-0.108011	-0.0958556	-0.0974655	-0.0983938
Med19-SWE-364	-0.0302963	-0.0274513	-0.00201584	0.00948401	-0.00040134	0.0148533	-0.00497059	-0.00329487	-0.00362496	0.0241662	-0.0170065	0.00285277	-0.00155171	0.0156614	-0.000414746	-0.0133388	0.00106683	0.00930053	0.0123005	0.0160976	0.00221244	0.0156801	0.000188553	-0.00834752	-0.000749029	-0.00918515	-0.000963059	-0.101568	-0.104409	-0.086955	-0.10471	-0.101589	-0.10226	-0.108825	-0.098166	-0.102624	-0.0976954	-0.0811945	-0.0847197	-0.103172	-0.0882569	-0.0965322	-0.106075	-0.0949323	-0.0981333	-0.103259	-0.102813	-0.0802877	-0.108481
Med19-SWE-365	-0.022138	-0.020155	0.000622013	0.0163804	0.0072835	0.0140927	0.0117717	0.00526877	0.00177485	0.00527101	0.0188645	0.00347706	-0.00903893	0.000820342	0.000112671	-0.0114325	0.0121208	-0.00295991	-0.00626594	0.0057509	0.0128978	0.0103841	0.00363735	0.0033557	0.00181311	0.0118095	-0.0153456	-0.0942197	-0.10779	-0.101381	-0.108434	-0.0979332	-0.101697	-0.103928	-0.0932849	-0.0923591	-0.0963254	-0.0982912	-0.0943495	-0.116432	-0.0885859	-0.116783	-0.104811	-0.0924856	-0.0916077	-0.0983348	-0.102359	-0.0905252	-0.101244
Med19-SWE-367	-0.0488109	-0.0483833	0.0134563	0.000713322	0.0098216	0.0113171	0.00258793	-0.00325442	0.0128927	-0.00430378	-0.00362186	-0.00219267	0.00571486	0.00675558	0.00675854	-0.000101277	0.00728187	0.00347184	0.00208848	0.0105372	0.0109991	0.00702423	0.00129497	-0.00479233	-0.00647983	0.00332633	-0.0151085	-0.0916654	-0.0755634	-0.0840689	-0.0835897	-0.0995322	-0.0905313	-0.0748827	-0.0768696	-0.0782114	-0.0793015	-0.0792776	-0.0800517	-0.0934901	-0.0825619	-0.0817731	-0.091427	-0.0734331	-0.0779359	-0.0835838	-0.0930934	-0.0736742	-0.0703647
Med19-SWE-370	-0.0203619	-0.0247978	-0.00851778	0.019413	0.0122341	-0.00603544	2.87674e-05	-0.0108386	0.00651292	0.00998826	-0.00249545	0.0136861	0.00195999	-0.012184	-0.00283764	0.000229215	0.00019385	0.0087045	0.0167451	0.00600903	-0.00122244	-0.000819243	-0.000447121	0.00631104	0.0299017	0.00600882	-0.00634392	-0.0160933	-0.0405493	-0.0348183	-0.0120578	-0.0211083	-0.0307238	-0.0095163	-0.0150009	-0.01896	-0.0285809	-0.0326286	-0.0339894	-0.0239833	-0.0217665	-0.0115781	-0.0288371	-0.0280822	-0.0209143	-0.0264992	-0.0209745	-0.0216867	-0.0128944
Med19-SWE-372	0.00656794	0.000935108	0.000250422	0.0133916	0.00162536	-4.22036e-05	-0.0073499	0.00759746	0.00595629	0.00719694	0.00667852	0.0113774	-0.00377767	0.00493378	0.00515866	-0.0114239	0.0178478	0.00439415	0.0192927	0.0135148	0.00012005	0.00716921	0.00428003	-0.00953282	0.00275576	0.000526227	0.00288167	-0.0881685	-0.0979126	-0.088599	-0.0994794	-0.0883321	-0.099965	-0.0887873	-0.0943319	-0.0908952	-0.097681	-0.0884508	-0.0974922	-0.099419	-0.0960981	-0.102172	-0.096745	-0.0819016	-0.103324	-0.099687	-0.110862	-0.0910594	-0.0950962
Med19-SWE-373	-0.034297	-0.0368653	0.00213256	0.0163539	-0.000950611	0.00589969	0.0051173	0.0109218	-0.000135301	0.00326091	0.00307133	0.0139372	0.00984128	-0.00184124	-0.00234517	-0.00421153	-0.00377353	0.00897559	0.00686225	0.00863174	0.00315011	0.00950113	0.0103739	-0.00451997	0.0107982	-3.20402e-05	0.00173599	-0.0414425	-0.045276	-0.0498542	-0.0564141	-0.0645693	-0.0446038	-0.0534198	-0.0501231	-0.041885	-0.0568303	-0.0503888	-0.046358	-0.0470779	-0.0503608	-0.0500532	-0.0530951	-0.0557054	-0.0387908	-0.0520808	-0.0551634	-0.0446575	-0.041072
Med19-SWE-374	-0.0336838	-0.0336651	0.000372344	-0.0121678	-0.00224406	0.0153612	0.00577696	-0.0077601	0.00272022	0.0245872	-0.00696254	-0.00485726	0.00350291	0.0144707	0.000329482	-0.013536	0.00976318	0.00640391	0.0191081	0.0205747	0.0027083	0.00606849	-0.00164977	0.00335408	0.0118268	0.0128782	-0.0119289	-0.0885548	-0.0838994	-0.0749602	-0.0724903	-0.0713614	-0.102119	-0.0829542	-0.075989	-0.075642	-0.08202	-0.0777127	-0.0723836	-0.0982957	-0.0744234	-0.102896	-0.0785544	-0.0791234	-0.0895671	-0.0867381	-0.0900222	-0.080854	-0.0875651
Med19-SWE-375-2	-0.0501728	-0.0502219	0.00897589	0.0104034	0.0028495	0.00898356	-0.00241937	0.00125144	0.0134414	0.010508	0.00461521	0.0202068	0.00486275	0.00913434	-0.0102567	-0.0116695	0.0222936	0.0209193	-0.000233756	0.00875626	-0.00174155	0.00826386	0.00272451	0.000691511	0.0114913	-0.0064424	-0.0197172	-0.103128	-0.113305	-0.108307	-0.109058	-0.0988172	-0.106454	-0.112284	-0.112486	-0.111101	-0.108312	-0.0939995	-0.0986642	-0.105199	-0.104129	-0.123303	-0.104044	-0.106618	-0.105825	-0.117714	-0.111917	-0.106718	-0.102185
Med19-SWE-376	-0.0202488	-0.0222472	0.00827544	-0.00315383	-0.000432593	0.00780616	0.0112016	-0.00927688	0.00178686	0.0139167	0.000414433	-0.00350949	0.013342	0.00256261	-0.00187956	-0.0277452	0.0147869	0.0094872	0.0319762	0.0108577	-0.00977962	0.00485886	0.00420674	-0.00174006	-0.00548516	-0.0121319	-0.0167197	-0.103424	-0.110693	-0.107306	-0.104732	-0.0931145	-0.109803	-0.0995227	-0.113832	-0.0962436	-0.100866	-0.106484	-0.0979316	-0.0948644	-0.0954566	-0.10296	-0.102314	-0.104338	-0.106769	-0.109082	-0.108148	-0.0909387	-0.105181
Med19-SWE-377	-0.0514131	-0.0562049	-0.0150615	0.0105685	-0.0140322	0.00345273	0.000284181	0.00401996	-0.019849	-0.00640573	0.000109534	-0.00567058	-0.00786419	0.00145147	-0.00323303	-0.0155805	-0.00138473	-0.000981657	0.00570501	0.0133715	-0.00721783	0.00545907	0.00687983	-0.00588063	0.00624871	-0.00650507	-0.0119055	-0.0550856	-0.0750203	-0.0552713	-0.0352458	-0.0329105	-0.0466564	-0.0556307	-0.0553839	-0.039646	-0.0444039	-0.0643752	-0.0405631	-0.0505887	-0.0505339	-0.0512413	-0.0462545	-0.0531224	-0.0643894	-0.0523144	-0.0460827	-0.0396955	-0.0565372
Med19-SWE-378	-0.0158994	-0.0154284	0.0030321	0.00719725	0.0100831	0.00262807	0.0187976	-0.00506342	-0.00783377	0.00765967	-0.0147715	-0.0017224	-0.0107258	0.011117	0.0135974	0.00131508	0.018439	-0.00765656	-0.00384868	0.00642527	0.00449526	0.00343656	0.00763038	-0.00681268	0.00795222	-0.00302529	-0.00669176	-0.0646288	-0.0967407	-0.0697945	-0.0939121	-0.0778991	-0.0865196	-0.0921899	-0.094542	-0.0924236	-0.093432	-0.0736763	-0.0870467	-0.0847169	-0.0813899	-0.0874799	-0.084965	-0.0881667	-0.0897299	-0.0939448	-0.100149	-0.0885115	-0.0904176
Med19-SWE-379	-0.0371981	-0.036236	0.00646433	-0.00705979	0.00331845	0.00698203	0.00296903	-0.0128371	0.00247592	0.000383747	0.00241589	-0.00469744	-0.00211531	-0.00197953	0.0089867	-0.0239559	-0.0107232	-0.00715222	-0.0120233	0.0120236	0.00295043	-0.00149128	0.0127772	-0.00392705	-0.0115651	-0.00281517	0.00409504	-0.0922562	-0.10995	-0.113079	-0.12172	-0.120866	-0.113042	-0.1261	-0.109193	-0.119317	-0.115621	-0.105115	-0.11276	-0.117643	-0.116817	-0.125961	-0.126135	-0.1248	-0.111698	-0.120042	-0.119141	-0.106934	-0.131208
Med19-SWE-380	-0.00260354	-0.0062708	0.00286226	-0.00617004	-0.00454389	-0.00070826	-0.00060437	0.00285663	-0.0136647	0.0113291	-0.00822565	0.011863	0.000533038	0.00501814	0.00348255	-0.0110638	0.0034016	0.0106459	-0.00709591	0.0083179	-0.00205553	-0.00402289	0.00919962	0.00894596	-0.0124842	0.00703846	0.00871768	-0.084907	-0.0958857	-0.0908045	-0.107901	-0.0992724	-0.0939912	-0.0981812	-0.0980377	-0.096517	-0.0982352	-0.0877718	-0.0901908	-0.0917109	-0.0919151	-0.0882068	-0.102316	-0.109106	-0.0933747	-0.0886454	-0.0985102	-0.0873476	-0.0956215
Med19-SWE-381	-0.0576105	-0.0514528	-0.00577591	0.0180525	-0.0124939	0.00462147	0.00717365	0.0218106	0.00105378	0.0187101	0.0126402	-0.00582778	-0.0133442	-0.015148	-0.0170808	-0.0095289	0.0020274	-0.0105469	0.00138461	0.00330368	-0.000263379	-0.00397894	-0.00620467	0.000529276	0.0114584	-0.0109648	-0.000470908	-0.0771824	-0.0942749	-0.0825917	-0.08921	-0.085569	-0.106115	-0.0954752	-0.0898948	-0.0890376	-0.0764151	-0.0865834	-0.0864735	-0.0846291	-0.0838416	-0.0940289	-0.103913	-0.0873551	-0.0916984	-0.0913535	-0.0933246	-0.0914524	-0.0854122
Med19-SWE-382	-0.046702	-0.0508724	-0.00827522	-0.00752359	0.0115824	0.00526331	0.0114406	-0.00435078	0.0152322	0.00684288	-0.00432011	-0.00128552	0.00526394	0.0207649	0.00578633	-0.00817241	-0.00187549	0.0161464	0.00607408	0.0187527	-0.00469587	0.00118347	-0.0186171	0.00911536	-0.0134407	0.0120381	-0.0114231	-0.0900794	-0.107296	-0.109744	-0.123671	-0.105743	-0.123148	-0.110113	-0.105126	-0.102411	-0.115382	-0.096759	-0.105968	-0.114571	-0.112215	-0.109668	-0.124873	-0.113887	-0.131443	-0.115612	-0.111799	-0.110653	-0.107933
Med19-SWE-384	-0.00992395	-0.015847	-0.00303446	0.00806689	0.0113077	0.00491	0.012132	0.0143199	0.00409936	-0.00373329	0.00514289	-0.0034826	0.00331221	0.00275862	-0.0111126	-0.00791962	0.0204399	0.00911553	0.0168255	0.0110548	-0.0137867	0.00918448	-0.00617206	0.0227412	0.00474069	0.00284061	-0.0193855	-0.107904	-0.115253	-0.112274	-0.114612	-0.103328	-0.10782	-0.121892	-0.117559	-0.11486	-0.109635	-0.110897	-0.104618	-0.108968	-0.109243	-0.108815	-0.117266	-0.102298	-0.111788	-0.118563	-0.110605	-0.112823	-0.114093
Med19-SWE-385	-0.0390351	-0.0356602	0.0149996	-0.0103571	-0.00535279	0.00715061	-0.00158012	-0.0036006	0.000844968	0.00720471	0.0243878	0.00817238	0.0259805	0.00054651	0.0145947	0.0079433	0.0127798	0.00205202	0.0192307	0.0116905	0.00798512	0.025984	0.000340639	0.0171652	-0.00101202	-0.000346891	0.00422186	0.0107541	-0.00845095	-0.00445783	-0.026887	-0.00528407	-0.0280145	-0.00646497	-0.00747232	-0.00648078	-0.00872224	-0.0158858	-0.00418622	-0.00715725	-0.00409638	-0.00414887	0.00391611	-0.00787924	0.00988758	-0.0158056	-0.017635	0.00322435	-0.0116407
Med19-SWE-387	-0.0396798	-0.0317321	0.0141027	-0.00673479	0.0206152	0.0133398	0.0129645	-0.00183976	0.00346517	0.00175943	0.0123345	0.0117388	0.00536508	0.00494789	0.000168276	0.00516388	-0.00277926	-0.000454436	0.00081247	-0.00131772	0.00603395	-0.00565423	-0.00811574	0.00778987	0.0103381	0.00609751	-0.0116588	-0.070845	-0.0875554	-0.0801356	-0.0913379	-0.0869273	-0.0842236	-0.0812466	-0.0795867	-0.0787484	-0.0839752	-0.0712283	-0.0823327	-0.0842349	-0.0713882	-0.097046	-0.0751541	-0.077503	-0.0919854	-0.076582	-0.0796281	-0.075593	-0.0895815
Med19-SWE-389	-0.0312947	-0.0330861	-0.0134396	0.0067956	0.00679406	0.0150265	0.0106948	0.00908607	0.00208955	0.00239153	0.0131798	-0.00276939	-0.000193933	0.00770539	-0.0133138	-0.0164787	0.0112588	0.0165203	0.00669392	0.00895222	0.0105125	0.000838691	0.0172335	-0.00605183	0.00226179	0.00855206	-0.0182199	-0.0491501	-0.0675927	-0.0593119	-0.0537686	-0.0554495	-0.0610268	-0.0516719	-0.0602105	-0.0555135	-0.0552142	-0.0588004	-0.0496386	-0.0682343	-0.0536154	-0.0682057	-0.0602259	-0.0533983	-0.0685512	-0.0699528	-0.0596651	-0.058925	-0.0505049
Med19-SWE-391	-0.0217131	-0.0300459	-0.00259035	0.00741118	0.00373655	0.00516404	-0.00745015	-0.00353775	-0.00864293	0.00479212	0.000434397	0.00766496	0.0030551	0.00509324	-0.0178721	-0.0170446	-0.000323249	0.00294084	0.000710944	0.00834562	0.002655	0.00426192	-0.00319459	0.0176366	0.0136885	0.00395633	-0.0089245	-0.0895818	-0.0972936	-0.0993288	-0.10007	-0.103235	-0.103589	-0.115973	-0.0979477	-0.110469	-0.10831	-0.110876	-0.108261	-0.100121	-0.10039	-0.103789	-0.11207	-0.105145	-0.103101	-0.106819	-0.111258	-0.0922287	-0.104264
Med19-SWE-392	0.00766617	0.00530957	0.00271727	-0.00133515	0.0155028	0.00123391	0.00438576	-0.00452696	-0.00489482	0.000718951	-0.00277894	0.00196388	-0.00793039	0.00293333	0.00866964	-0.0187048	0.0113341	0.0103207	-0.0141643	0.00754564	-0.00929799	-0.00207823	0.00371507	-0.00670513	-0.00111776	-0.000645514	-0.0166852	-0.100165	-0.103417	-0.103057	-0.0889196	-0.0960081	-0.111154	-0.107729	-0.103415	-0.105356	-0.0994895	-0.0939844	-0.107134	-0.11393	-0.0927501	-0.109999	-0.0903758	-0.0938911	-0.105731	-0.11745	-0.10721	-0.0934065	-0.103973
Med19-SWE-393-2	-0.0374889	-0.0396149	0.00190629	-0.0137094	-0.0115829	1.17841e-05	-0.00512197	0.012047	0.00965402	-0.00260354	-0.0071089	-0.00223043	-0.00402852	0.0140743	0.0100252	-0.000734227	-0.00208715	0.0074392	-8.91994e-05	-0.00171531	0.00146526	0.0144846	-0.00559523	-0.00203916	-0.0100022	0.00690027	-0.00319252	-0.0842609	-0.112058	-0.100052	-0.106212	-0.0907753	-0.102458	-0.102907	-0.102552	-0.0967496	-0.107352	-0.0893592	-0.112054	-0.103248	-0.0835651	-0.102897	-0.105179	-0.10645	-0.100055	-0.0922726	-0.0992261	-0.103422	-0.0810222
Med19-SWE-394	-0.0503668	-0.0500252	0.0075851	0.00143689	0.0039549	0.0104929	-0.00145167	0.00703731	0.00809875	0.00270484	0.0137877	0.024907	9.32109e-05	0.018812	0.0212776	0.00819847	-0.00477592	0.0147361	0.0209892	0.00651475	-0.00354669	0.0185244	0.0114943	-0.013781	-0.00099559	-0.0027434	0.00518614	-0.111539	-0.116516	-0.116366	-0.133138	-0.118438	-0.11406	-0.107337	-0.119541	-0.112863	-0.110182	-0.111864	-0.114399	-0.12383	-0.109277	-0.125983	-0.1182	-0.108424	-0.122207	-0.127128	-0.118868	-0.115043	-0.118331
Med19-SWE-395	-0.0129765	-0.00786978	0.00131947	-0.000150884	0.00480389	0.017494	-0.00365655	-0.00947658	0.0224502	-0.0222966	-0.000685775	-0.00519885	-0.00294716	0.0045518	0.00219603	-0.0188654	0.0160119	0.0120812	-0.00139673	0.0107031	0.00856049	0.00456043	0.00235461	0.00107778	0.0120501	-0.0203554	-0.0111243	-0.113396	-0.121626	-0.123054	-0.122193	-0.122728	-0.126881	-0.124279	-0.117511	-0.1251	-0.125553	-0.117361	-0.131593	-0.124147	-0.124669	-0.121464	-0.116943	-0.12008	-0.132108	-0.1186	-0.118625	-0.115746	-0.128567
Med19-SWE-396	-0.0673172	-0.0642072	0.00208957	-0.000213613	0.0296255	0.0142926	-0.00212315	0.0135662	0.00932253	0.020868	0.0207759	0.0201137	0.0165878	-0.00580209	0.000697147	-0.00868696	0.0107166	0.00642662	0.0150788	0.000477072	0.00131625	0.00916084	0.000368129	-0.00706614	-0.00202813	-0.00426318	0.0101618	-0.100056	-0.122383	-0.116075	-0.109385	-0.111578	-0.116762	-0.127171	-0.116321	-0.116086	-0.107914	-0.0936655	-0.102583	-0.115531	-0.115616	-0.130231	-0.11327	-0.108935	-0.117182	-0.115568	-0.117758	-0.109874	-0.113457
Med19-SWE-399	-0.0572862	-0.0548087	-0.0039864	-0.0185959	-0.015858	0.00693536	-0.00381795	-0.00379095	0.000241523	0.010124	-0.0110673	-0.000961988	0.0111543	0.0188201	0.00454034	-0.0169211	-0.00941471	0.00101286	0.00136251	0.0072848	0.00852035	0.0099582	0.000604144	0.00887504	0.022453	0.00276836	-0.00453894	-0.0424122	-0.0587754	-0.031435	-0.0461354	-0.0358522	-0.0465263	-0.0562653	-0.0450406	-0.0455711	-0.0420171	-0.0445364	-0.0411444	-0.0582853	-0.038246	-0.0509832	-0.056835	-0.0544303	-0.0498496	-0.05228	-0.045025	-0.0505528	-0.0524079
Med19-SWE-400	-0.0261344	-0.022197	0.00428101	0.00181891	0.000502957	0.0116067	0.00100998	-0.00743703	0.00289941	-0.00434097	-0.00668128	0.0103915	0.00458377	0.000275928	0.00997445	-0.00420901	-0.00284224	-0.00401317	0.00918212	-0.00288659	-0.00706897	-0.00886247	0.00430591	0.00295285	-0.00260503	-0.0100478	0.0146105	-0.0535932	-0.066632	-0.0535161	-0.0577233	-0.0593736	-0.0732187	-0.0600207	-0.0596338	-0.056444	-0.0508837	-0.0587225	-0.0495837	-0.0719388	-0.0578977	-0.0732111	-0.0627512	-0.0666005	-0.0698924	-0.0587964	-0.0600847	-0.0531114	-0.064059
[truncated: 533 more columns]
